# Supplementary material for: The role of structural parameters in DNA cyclization
Source: BMC Bioinformatics. 2016 Feb 4;17:68. doi: 10.1186/s12859-016-0897-9 (PMC4743258; doi:10.1186/s12859-016-0897-9)
Supplement: Additional file 1: Table S1. — Structural parameters for the straight homogenous DNA model. Table S2: Structural parameters for the curved DNA model. Table S3: Structural parameters for SET1. Table S4: Structural parameters for SET2. Table S5: Structural parameters for SET3. Table S6: Structural parameters for SET4. Table S7: Structural parameters for SET5. Table S8: Structural parameters for SET6. Table S9: Structural parameters for SET7. Table S10: Sequences with experimentally measured and computational calculated J factors. (XLSX 127 kb) [file 12859_2016_897_MOESM1_ESM.xlsx]

## Sheet: S1 Table
S1 Table. Structural parameters for the straight homogenous DNA model.
Nucleotides	Tilt angle (degrees)	Roll angle (degrees)	Twist angle (degrees)	Shift displacement (angstroms)	Slide displacement (angstroms)	Rise displacement (angstroms)
XX	0	0	34.28	0	0	3.4

## Sheet: S2 Table
S2 Table. Structural parameters for the curved DNA model.
Nucleotides	Tilt angle (degrees)	Roll angle (degrees)	Twist angle (degrees)	Shift displacement (angstroms)	Slide displacement (angstroms)	Rise displacement (angstroms)
XX	0	0	36	0	0	3.4
XZ	0	0	36	0	0	3.4
ZX	0	7.41	35.57	0	0	3.4
ZZ	0	7.41	35.57	0	0	3.4

## Sheet: S3 Table
S3 Table. Structural parameters for SET1.
Nucleotides	Tilt angle (degrees)	Roll angle (degrees)	Twist angle (degrees)	Shift displacement (angstroms)	Slide displacement (angstroms)	Rise displacement (angstroms)
AAAAA	0	-5.05	37.74	0	0	3.4
AAAAC	0	-3.62	37.13	0	0	3.4
AAAAG	0	-4.23	37.02	0	0	3.4
AAAAT	0	-3.56	36.93	0	0	3.4
AAACA	0	-2.98	36.59	0	0	3.4
AAACC	0	-3.75	36.34	0	0	3.4
AAACG	0	-2.94	36.57	0	0	3.4
AAACT	0	-4.3	35.86	0	0	3.4
AAAGA	0	-4.76	36.69	0	0	3.4
AAAGC	0	-5.07	36.56	0	0	3.4
AAAGG	0	-4.8	35.88	0	0	3.4
AAAGT	0	-6.36	36.93	0	0	3.4
AAATA	0	-3.91	37.22	0	0	3.4
AAATC	0	-2.43	36.55	0	0	3.4
AAATG	0	-4.21	36.86	0	0	3.4
AAATT	0	-5	37.52	0	0	3.4
AACAA	0	-2.29	34.6	0	0	3.4
AACAC	0	-2.42	34.68	0	0	3.4
AACAG	0	-2.4	34.88	0	0	3.4
AACAT	0	-3.23	35.12	0	0	3.4
AACCA	0	-3.3	35.26	0	0	3.4
AACCC	0	-4.18	35.8	0	0	3.4
AACCG	0	-3.13	35.23	0	0	3.4
AACCT	0	-4.78	35.92	0	0	3.4
AACGA	0	-2.49	34.71	0	0	3.4
AACGC	0	-2.93	35.06	0	0	3.4
AACGG	0	-3.07	35.14	0	0	3.4
AACGT	0	-3.43	35.24	0	0	3.4
AACTA	0	-4.24	35.56	0	0	3.4
AACTC	0	-4.38	36.03	0	0	3.4
AACTG	0	-3.28	35.45	0	0	3.4
AACTT	0	-5.19	36.3	0	0	3.4
AAGAA	0	-1.79	32.3	0	0	3.4
AAGAC	0	-2.15	32.56	0	0	3.4
AAGAG	0	-1.76	32.31	0	0	3.4
AAGAT	0	-3.96	32.88	0	0	3.4
AAGCA	0	-3.05	32.29	0	0	3.4
AAGCC	0	-3.7	32.49	0	0	3.4
AAGCG	0	-2.38	32.27	0	0	3.4
AAGCT	0	-3.24	32.14	0	0	3.4
AAGGA	0	-3.38	32.55	0	0	3.4
AAGGC	0	-2.75	32.34	0	0	3.4
AAGGG	0	-3.37	31.94	0	0	3.4
AAGGT	0	-4.81	32.53	0	0	3.4
AAGTA	0	-3.52	33.24	0	0	3.4
AAGTC	0	-4.01	33.16	0	0	3.4
AAGTG	0	-2.79	33.1	0	0	3.4
AAGTT	0	-3.62	33.58	0	0	3.4
AATAA	0	-3.91	32.44	0	0	3.4
AATAC	0	-4.27	32.78	0	0	3.4
AATAG	0	-5.98	33.54	0	0	3.4
AATAT	0	-5.48	33.17	0	0	3.4
AATCA	0	-4.75	33.01	0	0	3.4
AATCC	0	-5.81	33.31	0	0	3.4
AATCG	0	-4.9	32.89	0	0	3.4
AATCT	0	-6.11	33.3	0	0	3.4
AATGA	0	-6.08	32.87	0	0	3.4
AATGC	0	-5.22	32.67	0	0	3.4
AATGG	0	-4.16	32.12	0	0	3.4
AATGT	0	-6.17	33.25	0	0	3.4
AATTA	0	-5.21	33.31	0	0	3.4
AATTC	0	-6.49	33.75	0	0	3.4
AATTG	0	-5.32	33.37	0	0	3.4
AATTT	0	-8.57	35.11	0	0	3.4
ACAAA	0	6.09	35.41	0	0	3.4
ACAAC	0	6.2	35.22	0	0	3.4
ACAAG	0	5.65	35.43	0	0	3.4
ACAAT	0	6.33	35.55	0	0	3.4
ACACA	0	2.96	35.28	0	0	3.4
ACACC	0	3.95	34.83	0	0	3.4
ACACG	0	4.66	35.35	0	0	3.4
ACACT	0	3.69	34.61	0	0	3.4
ACAGA	0	3.72	35	0	0	3.4
ACAGC	0	5.07	35.03	0	0	3.4
ACAGG	0	4.68	34.61	0	0	3.4
ACAGT	0	4.57	34.72	0	0	3.4
ACATA	0	4.85	35.48	0	0	3.4
ACATC	0	5.15	35.37	0	0	3.4
ACATG	0	5.73	35.7	0	0	3.4
ACATT	0	4.78	36.13	0	0	3.4
ACCAA	0	-0.94	34.7	0	0	3.4
ACCAC	0	-0.49	34.37	0	0	3.4
ACCAG	0	-0.64	34.39	0	0	3.4
ACCAT	0	-1.22	34.55	0	0	3.4
ACCCA	0	-1.42	34.63	0	0	3.4
ACCCC	0	-1.8	34.28	0	0	3.4
ACCCG	0	-0.94	34.56	0	0	3.4
ACCCT	0	-2.05	34.42	0	0	3.4
ACCGA	0	-0.94	34.18	0	0	3.4
ACCGC	0	-0.62	34.31	0	0	3.4
ACCGG	0	-0.44	34.12	0	0	3.4
ACCGT	0	-1.2	34.47	0	0	3.4
ACCTA	0	-1.78	34.99	0	0	3.4
ACCTC	0	-2.35	34.93	0	0	3.4
ACCTG	0	-1.63	35.08	0	0	3.4
ACCTT	0	-3.27	35.68	0	0	3.4
ACGAA	0	5.06	33.73	0	0	3.4
ACGAC	0	5.01	33.73	0	0	3.4
ACGAG	0	4.47	33.69	0	0	3.4
ACGAT	0	4.65	33.64	0	0	3.4
ACGCA	0	4.21	33.71	0	0	3.4
ACGCC	0	3.67	33.32	0	0	3.4
ACGCG	0	4.51	33.2	0	0	3.4
ACGCT	0	3.7	33	0	0	3.4
ACGGA	0	2.56	33.01	0	0	3.4
ACGGC	0	3.91	33.55	0	0	3.4
ACGGG	0	2.76	33.23	0	0	3.4
ACGGT	0	3.68	33.29	0	0	3.4
ACGTA	0	5.09	34.34	0	0	3.4
ACGTC	0	5.05	34.3	0	0	3.4
ACGTG	0	5.64	34.48	0	0	3.4
ACGTT	0	5.64	34.53	0	0	3.4
ACTAA	0	-0.98	31.57	0	0	3.4
ACTAC	0	-1.63	31.68	0	0	3.4
ACTAG	0	-2.86	32.22	0	0	3.4
ACTAT	0	-3.25	31.86	0	0	3.4
ACTCA	0	-2.78	32.14	0	0	3.4
ACTCC	0	-2.84	31.81	0	0	3.4
ACTCG	0	-1.9	31.96	0	0	3.4
ACTCT	0	-1.51	31.76	0	0	3.4
ACTGA	0	-1.92	31.46	0	0	3.4
ACTGC	0	-1.42	31.49	0	0	3.4
ACTGG	0	-1.82	31.51	0	0	3.4
ACTGT	0	-1.83	31.75	0	0	3.4
ACTTA	0	-2.87	33.06	0	0	3.4
ACTTC	0	-3.34	32.77	0	0	3.4
ACTTG	0	-2.35	33.13	0	0	3.4
ACTTT	0	-4.78	33.88	0	0	3.4
AGAAA	0	-0.69	36.43	0	0	3.4
AGAAC	0	-0.56	36.45	0	0	3.4
AGAAG	0	-1.65	36.79	0	0	3.4
AGAAT	0	-1.42	36.6	0	0	3.4
AGACA	0	-1.88	36.49	0	0	3.4
AGACC	0	-1.9	36.1	0	0	3.4
AGACG	0	-2.02	36.41	0	0	3.4
AGACT	0	-2	36.01	0	0	3.4
AGAGA	0	-1.55	35.8	0	0	3.4
AGAGC	0	-1.41	35.84	0	0	3.4
AGAGG	0	-1.11	35.39	0	0	3.4
AGAGT	0	-0.84	35.66	0	0	3.4
AGATA	0	-1.03	36.52	0	0	3.4
AGATC	0	-1.69	36.68	0	0	3.4
AGATG	0	-1.27	36.48	0	0	3.4
AGATT	0	-2.71	37.53	0	0	3.4
AGCAA	0	-3.02	36.94	0	0	3.4
AGCAC	0	-1.72	36.67	0	0	3.4
AGCAG	0	-2.72	36.97	0	0	3.4
AGCAT	0	-2.2	36.89	0	0	3.4
AGCCA	0	-3.86	37.62	0	0	3.4
AGCCC	0	-2.95	37.3	0	0	3.4
AGCCG	0	-2.14	37.23	0	0	3.4
AGCCT	0	-3.85	37.47	0	0	3.4
AGCGA	0	-2.29	36.83	0	0	3.4
AGCGC	0	-1.92	36.76	0	0	3.4
AGCGG	0	-1.9	36.72	0	0	3.4
AGCGT	0	-2.63	37.02	0	0	3.4
AGCTA	0	-2.66	37.56	0	0	3.4
AGCTC	0	-3.25	37.66	0	0	3.4
AGCTG	0	-2.49	37.48	0	0	3.4
AGCTT	0	-4.35	38.05	0	0	3.4
AGGAA	0	-1.44	34.39	0	0	3.4
AGGAC	0	-0.96	34.49	0	0	3.4
AGGAG	0	-1.32	34.13	0	0	3.4
AGGAT	0	-1.41	34.37	0	0	3.4
AGGCA	0	-2.06	34.03	0	0	3.4
AGGCC	0	-1.89	33.71	0	0	3.4
AGGCG	0	-2.1	34.34	0	0	3.4
AGGCT	0	-2.71	34	0	0	3.4
AGGGA	0	-2.51	33.86	0	0	3.4
AGGGC	0	-2.27	34	0	0	3.4
AGGGG	0	-2.55	33.78	0	0	3.4
AGGGT	0	-3.17	34.17	0	0	3.4
AGGTA	0	-2.81	35.24	0	0	3.4
AGGTC	0	-2.46	35.04	0	0	3.4
AGGTG	0	-1.65	35.25	0	0	3.4
AGGTT	0	-2.23	35.61	0	0	3.4
AGTAA	0	-3.91	34.75	0	0	3.4
AGTAC	0	-2.73	34.74	0	0	3.4
AGTAG	0	-4.12	35.18	0	0	3.4
AGTAT	0	-2.71	34.73	0	0	3.4
AGTCA	0	-3.69	35.06	0	0	3.4
AGTCC	0	-4.26	34.97	0	0	3.4
AGTCG	0	-4.46	35.27	0	0	3.4
AGTCT	0	-3.59	34.89	0	0	3.4
AGTGA	0	-3.58	34.23	0	0	3.4
AGTGC	0	-3.54	34.58	0	0	3.4
AGTGG	0	-2.95	34.38	0	0	3.4
AGTGT	0	-3.51	34.67	0	0	3.4
AGTTA	0	-3.98	35.6	0	0	3.4
AGTTC	0	-4.54	35.93	0	0	3.4
AGTTG	0	-4.47	36.24	0	0	3.4
AGTTT	0	-5.49	36.86	0	0	3.4
ATAAA	0	8.13	34.6	0	0	3.4
ATAAC	0	6.14	34.54	0	0	3.4
ATAAG	0	6.31	35.15	0	0	3.4
ATAAT	0	6.41	35.02	0	0	3.4
ATACA	0	5.89	34.63	0	0	3.4
ATACC	0	5.39	34.56	0	0	3.4
ATACG	0	5.89	34.59	0	0	3.4
ATACT	0	6.22	34.44	0	0	3.4
ATAGA	0	6.34	34.25	0	0	3.4
ATAGC	0	4.96	34.96	0	0	3.4
ATAGG	0	5.54	34.5	0	0	3.4
ATAGT	0	3.79	35.53	0	0	3.4
ATATA	0	8.32	34.46	0	0	3.4
ATATC	0	6.33	35.01	0	0	3.4
ATATG	0	5.85	35.37	0	0	3.4
ATATT	0	6.33	35.25	0	0	3.4
ATCAA	0	0.04	35.38	0	0	3.4
ATCAC	0	-0.51	35.64	0	0	3.4
ATCAG	0	-0.36	35.8	0	0	3.4
ATCAT	0	-1.32	36.14	0	0	3.4
ATCCA	0	-0.96	36.24	0	0	3.4
ATCCC	0	-1.49	36.09	0	0	3.4
ATCCG	0	-2.07	36.59	0	0	3.4
ATCCT	0	-1.25	36.16	0	0	3.4
ATCGA	0	-0.54	35.76	0	0	3.4
ATCGC	0	-0.66	35.82	0	0	3.4
ATCGG	0	-0.66	35.6	0	0	3.4
ATCGT	0	-1.68	36.22	0	0	3.4
ATCTA	0	-1.24	36.79	0	0	3.4
ATCTC	0	-1.46	36.47	0	0	3.4
ATCTG	0	-0.33	36.37	0	0	3.4
ATCTT	0	-3.29	37.56	0	0	3.4
ATGAA	0	5.73	35.03	0	0	3.4
ATGAC	0	5.16	35.1	0	0	3.4
ATGAG	0	5.69	34.93	0	0	3.4
ATGAT	0	3.79	34.82	0	0	3.4
ATGCA	0	4.66	35.12	0	0	3.4
ATGCC	0	4.26	34.66	0	0	3.4
ATGCG	0	5.09	35	0	0	3.4
ATGCT	0	4.59	34.56	0	0	3.4
ATGGA	0	4.34	34.46	0	0	3.4
ATGGC	0	3.68	34.93	0	0	3.4
ATGGG	0	3.38	34.56	0	0	3.4
ATGGT	0	4.04	34.88	0	0	3.4
ATGTA	0	5.57	35.76	0	0	3.4
ATGTC	0	4.9	35.42	0	0	3.4
ATGTG	0	6.57	35.86	0	0	3.4
ATGTT	0	5.76	35.94	0	0	3.4
ATTAA	0	-2.12	35.37	0	0	3.4
ATTAC	0	-2.51	35.53	0	0	3.4
ATTAG	0	-1.62	35.33	0	0	3.4
ATTAT	0	-2.76	35.9	0	0	3.4
ATTCA	0	-2.45	36.06	0	0	3.4
ATTCC	0	-3.73	35.6	0	0	3.4
ATTCG	0	-2.98	35.86	0	0	3.4
ATTCT	0	-3.86	36.11	0	0	3.4
ATTGA	0	-2.1	34.93	0	0	3.4
ATTGC	0	-2.92	35.34	0	0	3.4
ATTGG	0	-2.07	34.93	0	0	3.4
ATTGT	0	-2.43	35.45	0	0	3.4
ATTTA	0	-2.36	36.55	0	0	3.4
ATTTC	0	-4.4	36.7	0	0	3.4
ATTTG	0	-4.68	37.28	0	0	3.4
ATTTT	0	-5.12	37.68	0	0	3.4
CAAAA	0	-2.19	35.51	0	0	3.4
CAAAC	0	-2.42	35.28	0	0	3.4
CAAAG	0	-2.8	35.41	0	0	3.4
CAAAT	0	-3.54	35.49	0	0	3.4
CAACA	0	-2.78	35.19	0	0	3.4
CAACC	0	-2.06	31.89	0	0	3.4
CAACG	0	-2.97	35.01	0	0	3.4
CAACT	0	-3.88	34.76	0	0	3.4
CAAGA	0	-3.37	34.77	0	0	3.4
CAAGC	0	-3.44	34.57	0	0	3.4
CAAGG	0	-3.66	34.98	0	0	3.4
CAAGT	0	-3.59	34.94	0	0	3.4
CAATA	0	-2.87	35.12	0	0	3.4
CAATC	0	-2.12	34.92	0	0	3.4
CAATG	0	-2.63	35.08	0	0	3.4
CAATT	0	-2.97	35.62	0	0	3.4
CACAA	0	-2.4	33.59	0	0	3.4
CACAC	0	-1.37	33.35	0	0	3.4
CACAG	0	-2.15	33.74	0	0	3.4
CACAT	0	-2.22	33.53	0	0	3.4
CACCA	0	-2.83	34.27	0	0	3.4
CACCC	0	-2.99	34.14	0	0	3.4
CACCG	0	-2.48	34.05	0	0	3.4
CACCT	0	-3.26	34.31	0	0	3.4
CACGA	0	-2.18	33.77	0	0	3.4
CACGC	0	-2.23	33.73	0	0	3.4
CACGG	0	-2.43	33.81	0	0	3.4
CACGT	0	-3.13	34.05	0	0	3.4
CACTA	0	-2.73	34.28	0	0	3.4
CACTC	0	-3.21	34.12	0	0	3.4
CACTG	0	-2.39	34.3	0	0	3.4
CACTT	0	-4.51	34.91	0	0	3.4
CAGAA	0	-1.9	31.59	0	0	3.4
CAGAC	0	-1.18	31.42	0	0	3.4
CAGAG	0	-1.81	31.18	0	0	3.4
CAGAT	0	-2.27	31.12	0	0	3.4
CAGCA	0	-1.86	31.23	0	0	3.4
CAGCC	0	-2.64	31.16	0	0	3.4
CAGCG	0	-1.93	31.2	0	0	3.4
CAGCT	0	-2.54	31.01	0	0	3.4
CAGGA	0	-2.79	31.21	0	0	3.4
CAGGC	0	-2.26	31.14	0	0	3.4
CAGGG	0	-3.39	31.11	0	0	3.4
CAGGT	0	-2.97	31.38	0	0	3.4
CAGTA	0	-1.74	31.52	0	0	3.4
CAGTC	0	-1.4	31.46	0	0	3.4
CAGTG	0	-1.18	31.61	0	0	3.4
CAGTT	0	-1.85	31.73	0	0	3.4
CATAA	0	-3.28	31.48	0	0	3.4
CATAC	0	-2.99	31.46	0	0	3.4
CATAG	0	-3.65	31.84	0	0	3.4
CATAT	0	-4.26	32.04	0	0	3.4
CATCA	0	-3.98	31.93	0	0	3.4
CATCC	0	-4.71	32.03	0	0	3.4
CATCG	0	-4.47	32.14	0	0	3.4
CATCT	0	-5.19	32.25	0	0	3.4
CATGA	0	-4.44	31.75	0	0	3.4
CATGC	0	-3.87	31.54	0	0	3.4
CATGG	0	-4.03	31.61	0	0	3.4
CATGT	0	-4.67	32	0	0	3.4
CATTA	0	-4.86	32.4	0	0	3.4
CATTC	0	-5.91	32.69	0	0	3.4
CATTG	0	-4.37	32.41	0	0	3.4
CATTT	0	-7	33.42	0	0	3.4
CCAAA	0	2.51	34.57	0	0	3.4
CCAAC	0	6.57	34.44	0	0	3.4
CCAAG	0	4.48	34.61	0	0	3.4
CCAAT	0	5.06	34.4	0	0	3.4
CCACA	0	2.59	34.79	0	0	3.4
CCACC	0	2.46	34.27	0	0	3.4
CCACG	0	3.23	34.18	0	0	3.4
CCACT	0	2.64	34.11	0	0	3.4
CCAGA	0	2.85	33.91	0	0	3.4
CCAGC	0	2.75	34.09	0	0	3.4
CCAGG	0	2.39	34.05	0	0	3.4
CCAGT	0	3.06	34.39	0	0	3.4
CCATA	0	3.24	34.97	0	0	3.4
CCATC	0	4.13	34.54	0	0	3.4
CCATG	0	3.95	34.66	0	0	3.4
CCATT	0	3.6	34.87	0	0	3.4
CCCAA	0	-0.64	32.76	0	0	3.4
CCCAC	0	-1.85	33.55	0	0	3.4
CCCAG	0	-1.97	33.54	0	0	3.4
CCCAT	0	-2.51	33.45	0	0	3.4
CCCCA	0	-2.1	33.49	0	0	3.4
CCCCC	0	-2.41	33.41	0	0	3.4
CCCCG	0	-1.76	33.62	0	0	3.4
CCCCT	0	-2.41	33.61	0	0	3.4
CCCGA	0	-1.75	33.58	0	0	3.4
CCCGC	0	-1.73	33.41	0	0	3.4
CCCGG	0	-1.59	33.24	0	0	3.4
CCCGT	0	-2.05	33.75	0	0	3.4
CCCTA	0	-2.27	34.12	0	0	3.4
CCCTC	0	-2.62	33.87	0	0	3.4
CCCTG	0	-2.88	34.07	0	0	3.4
CCCTT	0	-3.54	34.22	0	0	3.4
CCGAA	0	2.76	32.67	0	0	3.4
CCGAC	0	3.41	32.81	0	0	3.4
CCGAG	0	4.6	32.31	0	0	3.4
CCGAT	0	3.63	32.57	0	0	3.4
CCGCA	0	2.75	33.13	0	0	3.4
CCGCC	0	1.79	32.31	0	0	3.4
CCGCG	0	2.68	32.35	0	0	3.4
CCGCT	0	2.44	32.34	0	0	3.4
CCGGA	0	1.31	32.84	0	0	3.4
CCGGC	0	2.08	32.61	0	0	3.4
CCGGG	0	1.93	32.53	0	0	3.4
CCGGT	0	2.54	32.44	0	0	3.4
CCGTA	0	2.74	33.27	0	0	3.4
CCGTC	0	3.11	33.08	0	0	3.4
CCGTG	0	4.06	33.7	0	0	3.4
CCGTT	0	3.74	33.45	0	0	3.4
CCTAA	0	-2.83	31.45	0	0	3.4
CCTAC	0	-2.71	31.41	0	0	3.4
CCTAG	0	-2.23	31.47	0	0	3.4
CCTAT	0	-2.45	31.71	0	0	3.4
CCTCA	0	-2.49	31.54	0	0	3.4
CCTCC	0	-3.27	31.42	0	0	3.4
CCTCG	0	-2.8	31.5	0	0	3.4
CCTCT	0	-2.6	31.44	0	0	3.4
CCTGA	0	-3.12	30.94	0	0	3.4
CCTGC	0	-3.15	31.18	0	0	3.4
CCTGG	0	-2.87	31.17	0	0	3.4
CCTGT	0	-2.48	31.34	0	0	3.4
CCTTA	0	-4.02	32.34	0	0	3.4
CCTTC	0	-3.57	32.02	0	0	3.4
CCTTG	0	-2.93	32.51	0	0	3.4
CCTTT	0	-5.06	32.79	0	0	3.4
CGAAA	0	-0.38	35.62	0	0	3.4
CGAAC	0	-0.26	35.61	0	0	3.4
CGAAG	0	-0.16	35.23	0	0	3.4
CGAAT	0	-0.24	35.52	0	0	3.4
CGACA	0	-1.7	35.73	0	0	3.4
CGACC	0	-2.17	35.73	0	0	3.4
CGACG	0	-1.47	35.57	0	0	3.4
CGACT	0	-2.31	35.38	0	0	3.4
CGAGA	0	-1.21	35.18	0	0	3.4
CGAGC	0	-1.22	35.31	0	0	3.4
CGAGG	0	-1.26	34.97	0	0	3.4
CGAGT	0	-1.04	35.21	0	0	3.4
CGATA	0	-0.47	35.68	0	0	3.4
CGATC	0	-0.57	35.54	0	0	3.4
CGATG	0	-0.95	35.83	0	0	3.4
CGATT	0	-0.8	36.19	0	0	3.4
CGCAA	0	-0.77	35.42	0	0	3.4
CGCAC	0	-0.64	35.54	0	0	3.4
CGCAG	0	-0.89	35.64	0	0	3.4
CGCAT	0	-0.76	35.58	0	0	3.4
CGCCA	0	-1.9	36.34	0	0	3.4
CGCCC	0	-1.66	36.18	0	0	3.4
CGCCG	0	-1.46	36.24	0	0	3.4
CGCCT	0	-2.16	36.31	0	0	3.4
CGCGA	0	-1.33	35.66	0	0	3.4
CGCGC	0	-1.15	35.7	0	0	3.4
CGCGG	0	-1.05	35.54	0	0	3.4
CGCGT	0	-1.39	35.9	0	0	3.4
CGCTA	0	-1.71	36.72	0	0	3.4
CGCTC	0	-1.98	36.68	0	0	3.4
CGCTG	0	-1.69	36.67	0	0	3.4
CGCTT	0	-2.72	37.15	0	0	3.4
CGGAA	0	-1.46	34.24	0	0	3.4
CGGAC	0	-0.51	33.8	0	0	3.4
CGGAG	0	-0.61	33.51	0	0	3.4
CGGAT	0	-2.34	32.93	0	0	3.4
CGGCA	0	-1.26	33.58	0	0	3.4
CGGCC	0	-1.3	33.23	0	0	3.4
CGGCG	0	-1.33	33.59	0	0	3.4
CGGCT	0	-1.44	33.27	0	0	3.4
CGGGA	0	-1.93	33.56	0	0	3.4
CGGGC	0	-1.7	33.44	0	0	3.4
CGGGG	0	-1.77	33.22	0	0	3.4
CGGGT	0	-1.76	33.51	0	0	3.4
CGGTA	0	-0.83	34.27	0	0	3.4
CGGTC	0	-0.84	34.17	0	0	3.4
CGGTG	0	-0.28	34.36	0	0	3.4
CGGTT	0	-0.65	34.48	0	0	3.4
CGTAA	0	-1.95	33.58	0	0	3.4
CGTAC	0	-2.11	33.97	0	0	3.4
CGTAG	0	-2.16	34.02	0	0	3.4
CGTAT	0	-2.22	34.16	0	0	3.4
CGTCA	0	-2.4	34.29	0	0	3.4
CGTCC	0	-2.49	34.01	0	0	3.4
CGTCG	0	-2.51	34.26	0	0	3.4
CGTCT	0	-2.95	34.44	0	0	3.4
CGTGA	0	-2.49	33.8	0	0	3.4
CGTGC	0	-2.27	33.78	0	0	3.4
CGTGG	0	-2.34	33.53	0	0	3.4
CGTGT	0	-2.25	33.84	0	0	3.4
CGTTA	0	-2.83	34.89	0	0	3.4
CGTTC	0	-2.93	34.9	0	0	3.4
CGTTG	0	-2.83	35.1	0	0	3.4
CGTTT	0	-3.27	35.48	0	0	3.4
CTAAA	0	6.08	34.35	0	0	3.4
CTAAC	0	5.73	34.54	0	0	3.4
CTAAG	0	6.02	34.71	0	0	3.4
CTAAT	0	7.71	34.46	0	0	3.4
CTACA	0	3.24	35.06	0	0	3.4
CTACC	0	4.24	34.3	0	0	3.4
CTACG	0	4.93	34.25	0	0	3.4
CTACT	0	4.64	34.13	0	0	3.4
CTAGA	0	5.27	34.35	0	0	3.4
CTAGC	0	4.03	34.66	0	0	3.4
CTAGG	0	4.92	34.19	0	0	3.4
CTAGT	0	3.55	35	0	0	3.4
CTATA	0	5.66	34.63	0	0	3.4
CTATC	0	6.28	33.89	0	0	3.4
CTATG	0	5.41	35.03	0	0	3.4
CTATT	0	3.47	35.89	0	0	3.4
CTCAA	0	-0.68	34.56	0	0	3.4
CTCAC	0	-0.77	34.92	0	0	3.4
CTCAG	0	-0.89	34.84	0	0	3.4
CTCAT	0	-1.52	35.1	0	0	3.4
CTCCA	0	-1.81	35.8	0	0	3.4
CTCCC	0	-1.87	35.58	0	0	3.4
CTCCG	0	-1.83	35.79	0	0	3.4
CTCCT	0	-2.62	36.23	0	0	3.4
CTCGA	0	-1.2	35.17	0	0	3.4
CTCGC	0	-1.17	35.13	0	0	3.4
CTCGG	0	-0.49	34.73	0	0	3.4
CTCGT	0	-2.01	35.94	0	0	3.4
CTCTA	0	-0.44	35.31	0	0	3.4
CTCTC	0	-1.9	35.65	0	0	3.4
CTCTG	0	-1	35.6	0	0	3.4
CTCTT	0	-1.36	35.92	0	0	3.4
CTGAA	0	5.37	34.21	0	0	3.4
CTGAC	0	4.57	34.37	0	0	3.4
CTGAG	0	4.27	34.47	0	0	3.4
CTGAT	0	4.36	34.24	0	0	3.4
CTGCA	0	3.43	34.5	0	0	3.4
CTGCC	0	3.38	33.75	0	0	3.4
CTGCG	0	3.64	34.24	0	0	3.4
CTGCT	0	3.76	33.86	0	0	3.4
CTGGA	0	2.8	33.98	0	0	3.4
CTGGC	0	2.79	34.28	0	0	3.4
CTGGG	0	2.42	33.88	0	0	3.4
CTGGT	0	3.13	34.21	0	0	3.4
CTGTA	0	3.96	34.82	0	0	3.4
CTGTC	0	3.98	34.79	0	0	3.4
CTGTG	0	4.99	35.2	0	0	3.4
CTGTT	0	5.23	34.91	0	0	3.4
CTTAA	0	-3.71	34.68	0	0	3.4
CTTAC	0	-3.24	34.87	0	0	3.4
CTTAG	0	-3.25	35.04	0	0	3.4
CTTAT	0	-3.47	35.03	0	0	3.4
CTTCA	0	-3.01	35.14	0	0	3.4
CTTCC	0	-3.81	35.02	0	0	3.4
CTTCG	0	-3.7	35.11	0	0	3.4
CTTCT	0	-4.1	35.47	0	0	3.4
CTTGA	0	-3.44	34.76	0	0	3.4
CTTGC	0	-3.39	34.89	0	0	3.4
CTTGG	0	-3.4	34.56	0	0	3.4
CTTGT	0	-3.95	35.05	0	0	3.4
CTTTA	0	-3.87	36.11	0	0	3.4
CTTTC	0	-4.95	36.1	0	0	3.4
CTTTG	0	-4.84	36.3	0	0	3.4
CTTTT	0	-6.47	37.18	0	0	3.4
GAAAA	0	-3.67	36.32	0	0	3.4
GAAAC	0	-2.18	36.01	0	0	3.4
GAAAG	0	-3	35.91	0	0	3.4
GAAAT	0	-3.13	35.77	0	0	3.4
GAACA	0	-3.14	35.68	0	0	3.4
GAACC	0	-3.83	35.45	0	0	3.4
GAACG	0	-2.93	35.71	0	0	3.4
GAACT	0	-3.79	35.24	0	0	3.4
GAAGA	0	-3.52	35.03	0	0	3.4
GAAGC	0	-3.36	34.96	0	0	3.4
GAAGG	0	-3.82	34.75	0	0	3.4
GAAGT	0	-4.2	35.22	0	0	3.4
GAATA	0	-3.1	35.93	0	0	3.4
GAATC	0	-3.18	35.53	0	0	3.4
GAATG	0	-3.64	35.63	0	0	3.4
GAATT	0	-3.59	36.17	0	0	3.4
GACAA	0	-1.95	33.76	0	0	3.4
GACAC	0	-2.01	34.03	0	0	3.4
GACAG	0	-2.46	34.25	0	0	3.4
GACAT	0	-2.83	34.24	0	0	3.4
GACCA	0	-2.73	34.68	0	0	3.4
GACCC	0	-3.44	34.81	0	0	3.4
GACCG	0	-2.77	34.65	0	0	3.4
GACCT	0	-3.96	34.84	0	0	3.4
GACGA	0	-2.39	34.18	0	0	3.4
GACGC	0	-2.45	34.21	0	0	3.4
GACGG	0	-2.46	34.1	0	0	3.4
GACGT	0	-3.06	34.58	0	0	3.4
GACTA	0	-2.07	34.57	0	0	3.4
GACTC	0	-3.57	34.87	0	0	3.4
GACTG	0	-2.08	34.65	0	0	3.4
GACTT	0	-5.04	35.44	0	0	3.4
GAGAA	0	-2.79	31.51	0	0	3.4
GAGAC	0	-1.45	31.76	0	0	3.4
GAGAG	0	-1.93	31.39	0	0	3.4
GAGAT	0	-2.16	31.47	0	0	3.4
GAGCA	0	-2.44	31.46	0	0	3.4
GAGCC	0	-2.76	31.39	0	0	3.4
GAGCG	0	-1.89	31.47	0	0	3.4
GAGCT	0	-2.86	31.33	0	0	3.4
GAGGA	0	-2.86	31.53	0	0	3.4
GAGGC	0	-2.42	31.38	0	0	3.4
GAGGG	0	-2.73	31.33	0	0	3.4
GAGGT	0	-3.46	31.49	0	0	3.4
GAGTA	0	-2.76	31.76	0	0	3.4
GAGTC	0	-2.44	31.83	0	0	3.4
GAGTG	0	-1.98	31.79	0	0	3.4
GAGTT	0	-3.01	32.41	0	0	3.4
GATAA	0	-3.54	31.94	0	0	3.4
GATAC	0	-3.62	32.1	0	0	3.4
GATAG	0	-4.19	32.43	0	0	3.4
GATAT	0	-3.98	32.32	0	0	3.4
GATCA	0	-4.67	32.48	0	0	3.4
GATCC	0	-4.63	32.41	0	0	3.4
GATCG	0	-4.15	32.29	0	0	3.4
GATCT	0	-5.53	32.82	0	0	3.4
GATGA	0	-4.68	32.03	0	0	3.4
GATGC	0	-4.24	31.96	0	0	3.4
GATGG	0	-3.42	31.66	0	0	3.4
GATGT	0	-4.91	32.37	0	0	3.4
GATTA	0	-4.51	32.72	0	0	3.4
GATTC	0	-5.55	32.93	0	0	3.4
GATTG	0	-4.28	32.75	0	0	3.4
GATTT	0	-5.36	33.42	0	0	3.4
GCAAA	0	3.96	34.35	0	0	3.4
GCAAC	0	4.66	34.8	0	0	3.4
GCAAG	0	4.47	34.37	0	0	3.4
GCAAT	0	3.9	34.49	0	0	3.4
GCACA	0	3.31	35.01	0	0	3.4
GCACC	0	2.97	34.26	0	0	3.4
GCACG	0	3.22	34.75	0	0	3.4
GCACT	0	2.74	33.99	0	0	3.4
GCAGA	0	4.1	33.98	0	0	3.4
GCAGC	0	3.55	34.49	0	0	3.4
GCAGG	0	2.96	33.94	0	0	3.4
GCAGT	0	3.67	33.95	0	0	3.4
GCATA	0	5.2	34.78	0	0	3.4
GCATC	0	3.67	34.59	0	0	3.4
GCATG	0	4.69	34.82	0	0	3.4
GCATT	0	3.59	35.25	0	0	3.4
GCCAA	0	-1.23	33	0	0	3.4
GCCAC	0	-1.52	33.11	0	0	3.4
GCCAG	0	-1.52	33.53	0	0	3.4
GCCAT	0	-2.18	33.39	0	0	3.4
GCCCA	0	-1.99	33.75	0	0	3.4
GCCCC	0	-1.96	33.68	0	0	3.4
GCCCG	0	-1.71	33.78	0	0	3.4
GCCCT	0	-2.16	33.54	0	0	3.4
GCCGA	0	-0.99	32.95	0	0	3.4
GCCGC	0	-1.31	33.44	0	0	3.4
GCCGG	0	-1.33	33.41	0	0	3.4
GCCGT	0	-1.58	33.79	0	0	3.4
GCCTA	0	-1.96	34.04	0	0	3.4
GCCTC	0	-2.18	33.92	0	0	3.4
GCCTG	0	-1.61	33.99	0	0	3.4
GCCTT	0	-2.62	34.57	0	0	3.4
GCGAA	0	3.79	32.71	0	0	3.4
GCGAC	0	4.64	32.7	0	0	3.4
GCGAG	0	4.38	32.59	0	0	3.4
GCGAT	0	4.15	32.49	0	0	3.4
GCGCA	0	3.54	32.79	0	0	3.4
GCGCC	0	2.85	32.32	0	0	3.4
GCGCG	0	3.12	32.44	0	0	3.4
GCGCT	0	2.89	32.08	0	0	3.4
GCGGA	0	2.4	32.42	0	0	3.4
GCGGC	0	2.78	32.46	0	0	3.4
GCGGG	0	2.34	32.3	0	0	3.4
GCGGT	0	2.79	32.31	0	0	3.4
GCGTA	0	4.31	33.14	0	0	3.4
GCGTC	0	4.23	33.02	0	0	3.4
GCGTG	0	4.71	33.34	0	0	3.4
GCGTT	0	4.64	33.41	0	0	3.4
GCTAA	0	-2.69	31.43	0	0	3.4
GCTAC	0	-2.28	31.25	0	0	3.4
GCTAG	0	-2.24	31.36	0	0	3.4
GCTAT	0	-2.59	31.21	0	0	3.4
GCTCA	0	-2.11	31.45	0	0	3.4
GCTCC	0	-2.75	31.38	0	0	3.4
GCTCG	0	-2.22	31.41	0	0	3.4
GCTCT	0	-2.48	31.62	0	0	3.4
GCTGA	0	-2	31.14	0	0	3.4
GCTGC	0	-2.09	31.29	0	0	3.4
GCTGG	0	-2.45	30.94	0	0	3.4
GCTGT	0	-2.1	31.35	0	0	3.4
GCTTA	0	-2.56	32.17	0	0	3.4
GCTTC	0	-2.79	32.06	0	0	3.4
GCTTG	0	-2.39	32.11	0	0	3.4
GCTTT	0	-3.95	32.81	0	0	3.4
GGAAA	0	-1.41	36.46	0	0	3.4
GGAAC	0	-1.77	36.02	0	0	3.4
GGAAG	0	-0.61	35.39	0	0	3.4
GGAAT	0	-0.88	35.99	0	0	3.4
GGACA	0	-2.2	36.22	0	0	3.4
GGACC	0	-2.12	35.8	0	0	3.4
GGACG	0	-1.8	36.13	0	0	3.4
GGACT	0	-2.46	35.78	0	0	3.4
GGAGA	0	-2.03	35.79	0	0	3.4
GGAGC	0	-1.59	35.75	0	0	3.4
GGAGG	0	-1.91	35.57	0	0	3.4
GGAGT	0	-2.04	35.76	0	0	3.4
GGATA	0	-1.31	36.04	0	0	3.4
GGATC	0	-1.67	36.29	0	0	3.4
GGATG	0	-1.14	36.16	0	0	3.4
GGATT	0	-0.9	36.57	0	0	3.4
GGCAA	0	-2.26	36.34	0	0	3.4
GGCAC	0	-1.35	36.31	0	0	3.4
GGCAG	0	-1.34	36.22	0	0	3.4
GGCAT	0	-1.93	36.28	0	0	3.4
GGCCA	0	-2.42	37.04	0	0	3.4
GGCCC	0	-2.4	36.61	0	0	3.4
GGCCG	0	-2	36.85	0	0	3.4
GGCCT	0	-2.34	36.64	0	0	3.4
GGCGA	0	-1.65	36.2	0	0	3.4
GGCGC	0	-1.71	36.24	0	0	3.4
GGCGG	0	-2.02	36.31	0	0	3.4
GGCGT	0	-2.09	36.67	0	0	3.4
GGCTA	0	-2.39	37.31	0	0	3.4
GGCTC	0	-3.07	37.09	0	0	3.4
GGCTG	0	-2.29	37.17	0	0	3.4
GGCTT	0	-4.34	37.74	0	0	3.4
GGGAA	0	-1.61	33.66	0	0	3.4
GGGAC	0	-0.93	33.99	0	0	3.4
GGGAG	0	-1	33.49	0	0	3.4
GGGAT	0	-1.06	33.66	0	0	3.4
GGGCA	0	-1.78	33.82	0	0	3.4
GGGCC	0	-2.36	33.57	0	0	3.4
GGGCG	0	-1.63	33.85	0	0	3.4
GGGCT	0	-1.98	33.51	0	0	3.4
GGGGA	0	-2.33	33.55	0	0	3.4
GGGGC	0	-2.02	33.56	0	0	3.4
GGGGG	0	-2.24	33.25	0	0	3.4
GGGGT	0	-2.4	33.44	0	0	3.4
GGGTA	0	-1.79	34.33	0	0	3.4
GGGTC	0	-1.78	34.36	0	0	3.4
GGGTG	0	-1.08	34.41	0	0	3.4
GGGTT	0	-1.38	34.89	0	0	3.4
GGTAA	0	-3.71	34.56	0	0	3.4
GGTAC	0	-2.37	34.34	0	0	3.4
GGTAG	0	-2.63	34.52	0	0	3.4
GGTAT	0	-2.59	34.69	0	0	3.4
GGTCA	0	-3.46	34.83	0	0	3.4
GGTCC	0	-3.32	34.71	0	0	3.4
GGTCG	0	-3.5	34.74	0	0	3.4
GGTCT	0	-3.14	34.74	0	0	3.4
GGTGA	0	-3.21	34.04	0	0	3.4
GGTGC	0	-2.69	34.16	0	0	3.4
GGTGG	0	-2.55	33.92	0	0	3.4
GGTGT	0	-2.95	34.36	0	0	3.4
GGTTA	0	-3.26	35.3	0	0	3.4
GGTTC	0	-3.59	35.19	0	0	3.4
GGTTG	0	-3.18	35.52	0	0	3.4
GGTTT	0	-4.65	36.2	0	0	3.4
GTAAA	0	6.47	34.25	0	0	3.4
GTAAC	0	5.89	34.23	0	0	3.4
GTAAG	0	5.9	34.34	0	0	3.4
GTAAT	0	5.03	34.68	0	0	3.4
GTACA	0	4.26	34.52	0	0	3.4
GTACC	0	4.32	34.23	0	0	3.4
GTACG	0	4.68	34.2	0	0	3.4
GTACT	0	4.94	33.82	0	0	3.4
GTAGA	0	4.12	34.42	0	0	3.4
GTAGC	0	4.45	34.48	0	0	3.4
GTAGG	0	4.46	34.06	0	0	3.4
GTAGT	0	4.89	34.24	0	0	3.4
GTATA	0	5.6	34.63	0	0	3.4
GTATC	0	5.72	34.46	0	0	3.4
GTATG	0	6.01	34.49	0	0	3.4
GTATT	0	6.24	34.79	0	0	3.4
GTCAA	0	-0.77	34.78	0	0	3.4
GTCAC	0	-1.42	35.33	0	0	3.4
GTCAG	0	-1.29	35.2	0	0	3.4
GTCAT	0	-2.06	35.47	0	0	3.4
GTCCA	0	-2.08	36.11	0	0	3.4
GTCCC	0	-2.34	35.97	0	0	3.4
GTCCG	0	-1.73	36.17	0	0	3.4
GTCCT	0	-2.19	36.03	0	0	3.4
GTCGA	0	-1.63	35.51	0	0	3.4
GTCGC	0	-1.39	35.46	0	0	3.4
GTCGG	0	-1.52	35.42	0	0	3.4
GTCGT	0	-2.42	35.7	0	0	3.4
GTCTA	0	-1.45	36.16	0	0	3.4
GTCTC	0	-1.85	36.17	0	0	3.4
GTCTG	0	-1.52	36.44	0	0	3.4
GTCTT	0	-2.37	36.4	0	0	3.4
GTGAA	0	4.07	34.78	0	0	3.4
GTGAC	0	4.03	34.6	0	0	3.4
GTGAG	0	4.33	34.48	0	0	3.4
GTGAT	0	3.72	34.03	0	0	3.4
GTGCA	0	2.85	34.64	0	0	3.4
GTGCC	0	3.05	34.22	0	0	3.4
GTGCG	0	3.27	34.69	0	0	3.4
GTGCT	0	2.81	34.03	0	0	3.4
GTGGA	0	2.75	34.34	0	0	3.4
GTGGC	0	3.09	34.2	0	0	3.4
GTGGG	0	2.54	34.09	0	0	3.4
GTGGT	0	3.35	34.18	0	0	3.4
GTGTA	0	3.4	34.99	0	0	3.4
GTGTC	0	4.23	34.92	0	0	3.4
GTGTG	0	5.01	35.12	0	0	3.4
GTGTT	0	4.19	35.07	0	0	3.4
GTTAA	0	-2.86	35.05	0	0	3.4
GTTAC	0	-2.71	35.06	0	0	3.4
GTTAG	0	-2.89	35.18	0	0	3.4
GTTAT	0	-3.5	35.5	0	0	3.4
GTTCA	0	-2.98	35.57	0	0	3.4
GTTCC	0	-3.78	35.48	0	0	3.4
GTTCG	0	-3.31	35.58	0	0	3.4
GTTCT	0	-3.03	35.7	0	0	3.4
GTTGA	0	-3.34	34.93	0	0	3.4
GTTGC	0	-2.98	35.02	0	0	3.4
GTTGG	0	-1.94	31.76	0	0	3.4
GTTGT	0	-3.26	35.25	0	0	3.4
GTTTA	0	-2.84	36.4	0	0	3.4
GTTTC	0	-3.35	36.17	0	0	3.4
GTTTG	0	-3.27	36.33	0	0	3.4
GTTTT	0	-4.8	36.95	0	0	3.4
TAAAA	0	-2.46	35.6	0	0	3.4
TAAAC	0	-1.29	35.72	0	0	3.4
TAAAG	0	-1.56	35.7	0	0	3.4
TAAAT	0	-0.94	35.79	0	0	3.4
TAACA	0	-2.39	35.32	0	0	3.4
TAACC	0	-3.03	35.08	0	0	3.4
TAACG	0	-2.63	35.27	0	0	3.4
TAACT	0	-3.3	34.85	0	0	3.4
TAAGA	0	-3.37	34.89	0	0	3.4
TAAGC	0	-2.87	34.85	0	0	3.4
TAAGG	0	-3.71	34.66	0	0	3.4
TAAGT	0	-3.58	35.16	0	0	3.4
TAATA	0	-2.19	35.37	0	0	3.4
TAATC	0	-2.32	35.28	0	0	3.4
TAATG	0	-2.15	35.43	0	0	3.4
TAATT	0	-2.38	35.92	0	0	3.4
TACAA	0	-1.49	33.4	0	0	3.4
TACAC	0	-2.01	33.6	0	0	3.4
TACAG	0	-1.95	33.82	0	0	3.4
TACAT	0	-2.14	34.06	0	0	3.4
TACCA	0	-2.45	34.38	0	0	3.4
TACCC	0	-3.44	34.53	0	0	3.4
TACCG	0	-2.35	34.43	0	0	3.4
TACCT	0	-4.49	34.69	0	0	3.4
TACGA	0	-1.92	33.57	0	0	3.4
TACGC	0	-2.07	33.93	0	0	3.4
TACGG	0	-2.19	33.73	0	0	3.4
TACGT	0	-2.68	34.3	0	0	3.4
TACTA	0	-2.12	34.42	0	0	3.4
TACTC	0	-3.67	34.56	0	0	3.4
TACTG	0	-2.15	34.47	0	0	3.4
TACTT	0	-4.72	35.21	0	0	3.4
TAGAA	0	-1.4	31.57	0	0	3.4
TAGAC	0	-1.45	31.64	0	0	3.4
TAGAG	0	-1.35	31.4	0	0	3.4
TAGAT	0	-2.21	31.29	0	0	3.4
TAGCA	0	-2.09	31.39	0	0	3.4
TAGCC	0	-2.77	31.35	0	0	3.4
TAGCG	0	-2.2	31.38	0	0	3.4
TAGCT	0	-2.32	31.13	0	0	3.4
TAGGA	0	-2.51	31.66	0	0	3.4
TAGGC	0	-2.47	31.51	0	0	3.4
TAGGG	0	-2.67	31.16	0	0	3.4
TAGGT	0	-2.96	31.46	0	0	3.4
TAGTA	0	-1.21	31.63	0	0	3.4
TAGTC	0	-1	31.53	0	0	3.4
TAGTG	0	-1.38	31.7	0	0	3.4
TAGTT	0	-3.9	32.1	0	0	3.4
TATAA	0	-3.01	31.78	0	0	3.4
TATAC	0	-2.8	31.78	0	0	3.4
TATAG	0	-3.1	31.96	0	0	3.4
TATAT	0	-2.62	32.12	0	0	3.4
TATCA	0	-3.4	31.94	0	0	3.4
TATCC	0	-4.17	32.31	0	0	3.4
TATCG	0	-3.35	31.89	0	0	3.4
TATCT	0	-4.23	32.48	0	0	3.4
TATGA	0	-3.24	31.46	0	0	3.4
TATGC	0	-2.97	31.62	0	0	3.4
TATGG	0	-2.84	31.26	0	0	3.4
TATGT	0	-4.73	32.21	0	0	3.4
TATTA	0	-3.92	32.48	0	0	3.4
TATTC	0	-4.85	32.92	0	0	3.4
TATTG	0	-3.9	32.4	0	0	3.4
TATTT	0	-6.42	33.85	0	0	3.4
TCAAA	0	5.24	34.64	0	0	3.4
TCAAC	0	5.39	34.69	0	0	3.4
TCAAG	0	5.51	34.53	0	0	3.4
TCAAT	0	7.05	34.6	0	0	3.4
TCACA	0	3.97	34.48	0	0	3.4
TCACC	0	3.82	34.15	0	0	3.4
TCACG	0	4.27	34.66	0	0	3.4
TCACT	0	3.56	33.87	0	0	3.4
TCAGA	0	4.43	34.38	0	0	3.4
TCAGC	0	4.93	34.29	0	0	3.4
TCAGG	0	3.63	34.07	0	0	3.4
TCAGT	0	4.75	34.41	0	0	3.4
TCATA	0	4.95	35.1	0	0	3.4
TCATC	0	4.02	34.64	0	0	3.4
TCATG	0	5.91	35	0	0	3.4
TCATT	0	3.8	34.98	0	0	3.4
TCCAA	0	-1.03	33.66	0	0	3.4
TCCAC	0	-0.49	33.75	0	0	3.4
TCCAG	0	-0.76	33.74	0	0	3.4
TCCAT	0	-0.26	33.69	0	0	3.4
TCCCA	0	-0.93	33.69	0	0	3.4
TCCCC	0	-1.23	33.65	0	0	3.4
TCCCG	0	-0.91	34.12	0	0	3.4
TCCCT	0	-1.61	33.6	0	0	3.4
TCCGA	0	-0.81	33.64	0	0	3.4
TCCGC	0	-0.89	33.51	0	0	3.4
TCCGG	0	-0.62	33.6	0	0	3.4
TCCGT	0	-2.1	34.6	0	0	3.4
TCCTA	0	-0.97	34.64	0	0	3.4
TCCTC	0	-1.37	34.17	0	0	3.4
TCCTG	0	-1.05	34.22	0	0	3.4
TCCTT	0	-1.91	34.9	0	0	3.4
TCGAA	0	5.38	32.98	0	0	3.4
TCGAC	0	5.38	33.06	0	0	3.4
TCGAG	0	5.47	33.01	0	0	3.4
TCGAT	0	5.51	32.77	0	0	3.4
TCGCA	0	4.16	33.31	0	0	3.4
TCGCC	0	3.27	32.6	0	0	3.4
TCGCG	0	4.5	32.65	0	0	3.4
TCGCT	0	4.15	32.44	0	0	3.4
TCGGA	0	3.14	32.77	0	0	3.4
TCGGC	0	3.91	32.47	0	0	3.4
TCGGG	0	3.35	32.86	0	0	3.4
TCGGT	0	3.35	32.64	0	0	3.4
TCGTA	0	4.91	33.73	0	0	3.4
TCGTC	0	4.81	33.65	0	0	3.4
TCGTG	0	5.8	33.99	0	0	3.4
TCGTT	0	5.41	33.66	0	0	3.4
TCTAA	0	-1.11	31.27	0	0	3.4
TCTAC	0	-2.44	30.99	0	0	3.4
TCTAG	0	-1.22	31.57	0	0	3.4
TCTAT	0	-1.51	31.88	0	0	3.4
TCTCA	0	-2.02	31.77	0	0	3.4
TCTCC	0	-2.23	31.48	0	0	3.4
TCTCG	0	-1.9	31.51	0	0	3.4
TCTCT	0	-1.87	31.7	0	0	3.4
TCTGA	0	-1.76	31.28	0	0	3.4
TCTGC	0	-1.2	31.17	0	0	3.4
TCTGG	0	-2.71	31.02	0	0	3.4
TCTGT	0	-1.93	31.6	0	0	3.4
TCTTA	0	-2.51	32.43	0	0	3.4
TCTTC	0	-2.28	32.42	0	0	3.4
TCTTG	0	-1.59	32.47	0	0	3.4
TCTTT	0	-3.21	33.18	0	0	3.4
TGAAA	0	0.49	34.89	0	0	3.4
TGAAC	0	0.09	35.12	0	0	3.4
TGAAG	0	0.22	35.1	0	0	3.4
TGAAT	0	0.21	35.03	0	0	3.4
TGACA	0	-1.53	35.3	0	0	3.4
TGACC	0	-2.01	35.47	0	0	3.4
TGACG	0	-1.16	35.16	0	0	3.4
TGACT	0	-1.77	35.14	0	0	3.4
TGAGA	0	-1.29	35.17	0	0	3.4
TGAGC	0	-0.9	34.81	0	0	3.4
TGAGG	0	-0.98	34.61	0	0	3.4
TGAGT	0	-1.75	35.29	0	0	3.4
TGATA	0	-1.13	35.75	0	0	3.4
TGATC	0	-1.37	35.6	0	0	3.4
TGATG	0	-0.46	35.36	0	0	3.4
TGATT	0	-1.08	36.14	0	0	3.4
TGCAA	0	-1.25	35.49	0	0	3.4
TGCAC	0	-0.76	35.46	0	0	3.4
TGCAG	0	-0.7	35.64	0	0	3.4
TGCAT	0	-1.2	35.6	0	0	3.4
TGCCA	0	-1.81	36.44	0	0	3.4
TGCCC	0	-1.81	36.27	0	0	3.4
TGCCG	0	-1.38	36.2	0	0	3.4
TGCCT	0	-2.41	36.26	0	0	3.4
TGCGA	0	-0.91	35.53	0	0	3.4
TGCGC	0	-0.67	35.52	0	0	3.4
TGCGG	0	-0.88	35.63	0	0	3.4
TGCGT	0	-1.26	35.83	0	0	3.4
TGCTA	0	-1.5	36.48	0	0	3.4
TGCTC	0	-2.29	36.61	0	0	3.4
TGCTG	0	-1.51	36.65	0	0	3.4
TGCTT	0	-3.31	37.13	0	0	3.4
TGGAA	0	-0.87	33.8	0	0	3.4
TGGAC	0	-0.37	33.79	0	0	3.4
TGGAG	0	-0.86	33.85	0	0	3.4
TGGAT	0	-0.54	33.69	0	0	3.4
TGGCA	0	-1.33	33.34	0	0	3.4
TGGCC	0	-1.76	33.23	0	0	3.4
TGGCG	0	-1.66	33.36	0	0	3.4
TGGCT	0	-2.44	33.35	0	0	3.4
TGGGA	0	-1.55	33.23	0	0	3.4
TGGGC	0	-2.07	33.45	0	0	3.4
TGGGG	0	-1.74	33.26	0	0	3.4
TGGGT	0	-2	33.53	0	0	3.4
TGGTA	0	-0.68	34.3	0	0	3.4
TGGTC	0	-0.69	34.3	0	0	3.4
TGGTG	0	-0.68	34.81	0	0	3.4
TGGTT	0	-0.59	34.89	0	0	3.4
TGTAA	0	-2.1	33.74	0	0	3.4
TGTAC	0	-1.75	33.68	0	0	3.4
TGTAG	0	-3.23	33.91	0	0	3.4
TGTAT	0	-2.07	34.26	0	0	3.4
TGTCA	0	-2.49	34.2	0	0	3.4
TGTCC	0	-2.88	34.09	0	0	3.4
TGTCG	0	-2.39	34.23	0	0	3.4
TGTCT	0	-2.8	34.36	0	0	3.4
TGTGA	0	-2.33	33.59	0	0	3.4
TGTGC	0	-1.85	33.55	0	0	3.4
TGTGG	0	-1.82	33.07	0	0	3.4
TGTGT	0	-2.65	33.88	0	0	3.4
TGTTA	0	-2.47	34.78	0	0	3.4
TGTTC	0	-2.74	34.81	0	0	3.4
TGTTG	0	-2.5	34.7	0	0	3.4
TGTTT	0	-2.89	35.22	0	0	3.4
TTAAA	0	5.72	34.67	0	0	3.4
TTAAC	0	7.53	34.36	0	0	3.4
TTAAG	0	6.23	34.81	0	0	3.4
TTAAT	0	8.64	34.44	0	0	3.4
TTACA	0	6.03	34.6	0	0	3.4
TTACC	0	5.01	34.64	0	0	3.4
TTACG	0	6.35	34.26	0	0	3.4
TTACT	0	5.33	34.55	0	0	3.4
TTAGA	0	6.26	34.4	0	0	3.4
TTAGC	0	5.63	34.68	0	0	3.4
TTAGG	0	5.87	34.35	0	0	3.4
TTAGT	0	7.88	34.45	0	0	3.4
TTATA	0	7.31	34.57	0	0	3.4
TTATC	0	7.32	34.59	0	0	3.4
TTATG	0	7.92	34.54	0	0	3.4
TTATT	0	8.21	34.83	0	0	3.4
TTCAA	0	0.18	34.8	0	0	3.4
TTCAC	0	0.69	34.8	0	0	3.4
TTCAG	0	0.57	35.08	0	0	3.4
TTCAT	0	0.04	35.39	0	0	3.4
TTCCA	0	-0.69	36.04	0	0	3.4
TTCCC	0	-0.97	36.01	0	0	3.4
TTCCG	0	-1.8	35.82	0	0	3.4
TTCCT	0	-1.3	36.26	0	0	3.4
TTCGA	0	0.19	34.95	0	0	3.4
TTCGC	0	-0.23	35.53	0	0	3.4
TTCGG	0	-0.53	35.61	0	0	3.4
TTCGT	0	-0.84	36	0	0	3.4
TTCTA	0	-0.49	36.55	0	0	3.4
TTCTC	0	-1.63	36.61	0	0	3.4
TTCTG	0	-0.54	36.46	0	0	3.4
TTCTT	0	-0.63	36.52	0	0	3.4
TTGAA	0	5.46	34.59	0	0	3.4
TTGAC	0	6.83	34.61	0	0	3.4
TTGAG	0	5.89	34.65	0	0	3.4
TTGAT	0	6.62	34.6	0	0	3.4
TTGCA	0	4.6	34.61	0	0	3.4
TTGCC	0	3.97	34.5	0	0	3.4
TTGCG	0	4.82	34.85	0	0	3.4
TTGCT	0	3.78	34.41	0	0	3.4
TTGGA	0	2.7	34.57	0	0	3.4
TTGGC	0	4.45	34.72	0	0	3.4
TTGGG	0	6.64	34.28	0	0	3.4
TTGGT	0	4.34	34.6	0	0	3.4
TTGTA	0	5.8	35.27	0	0	3.4
TTGTC	0	6.28	34.98	0	0	3.4
TTGTG	0	6.07	35.72	0	0	3.4
TTGTT	0	6.26	35.64	0	0	3.4
TTTAA	0	-3	35.63	0	0	3.4
TTTAC	0	-0.99	35.53	0	0	3.4
TTTAG	0	-1.41	35.72	0	0	3.4
TTTAT	0	-0.95	35.94	0	0	3.4
TTTCA	0	-1.64	35.9	0	0	3.4
TTTCC	0	-3.36	35.97	0	0	3.4
TTTCG	0	-2.61	35.88	0	0	3.4
TTTCT	0	-2.61	36.02	0	0	3.4
TTTGA	0	-2.67	35.3	0	0	3.4
TTTGC	0	-3.68	35.29	0	0	3.4
TTTGG	0	-3.1	35.2	0	0	3.4
TTTGT	0	-2.56	35.77	0	0	3.4
TTTTA	0	-2.75	36.72	0	0	3.4
TTTTC	0	-4.32	37	0	0	3.4
TTTTG	0	-2.76	36.92	0	0	3.4
TTTTT	0	-5.09	38.01	0	0	3.4

## Sheet: S4 Table
S4 Table. Structural parameters for SET2.
Nucleotides	Tilt angle (degrees)	Roll angle (degrees)	Twist angle (degrees)	Shift displacement (angstroms)	Slide displacement (angstroms)	Rise displacement (angstroms)
AAA	0	0.05	34.3	0	0	3.4
AAC	0	2.65	34.3	0	0	3.4
AAG	0	4.7	34.3	0	0	3.4
AAT	0	0.35	34.3	0	0	3.4
ACA	0	5.5	34.3	0	0	3.4
ACC	0	5.3	34.3	0	0	3.4
ACG	0	5.3	34.3	0	0	3.4
ACT	0	3.9	34.3	0	0	3.4
AGA	0	4.9	34.3	0	0	3.4
AGC	0	6.9	34.3	0	0	3.4
AGG	0	5.05	34.3	0	0	3.4
ATA	0	6.25	34.3	0	0	3.4
ATC	0	4.45	34.3	0	0	3.4
ATG	0	7.7	34.3	0	0	3.4
CAA	0	4.75	34.3	0	0	3.4
CAC	0	6.65	34.3	0	0	3.4
CAG	0	6.9	34.3	0	0	3.4
CCA	0	3.05	34.3	0	0	3.4
CCC	0	5.85	34.3	0	0	3.4
CCG	0	3.85	34.3	0	0	3.4
CGA	0	7.05	34.3	0	0	3.4
CGC	0	5.9	34.3	0	0	3.4
CTA	0	5	34.3	0	0	3.4
CTC	0	6	34.3	0	0	3.4
GAA	0	4.05	34.3	0	0	3.4
GAC	0	5.5	34.3	0	0	3.4
GCA	0	6.75	34.3	0	0	3.4
GCC	0	9.1	34.3	0	0	3.4
GGA	0	5	34.3	0	0	3.4
GTA	0	5.05	34.3	0	0	3.4
TAA	0	4.65	34.3	0	0	3.4
TCA	0	7.7	34.3	0	0	3.4
TTT	0	0.05	34.3	0	0	3.4
GTT	0	2.65	34.3	0	0	3.4
CTT	0	4.7	34.3	0	0	3.4
ATT	0	0.35	34.3	0	0	3.4
TGT	0	5.5	34.3	0	0	3.4
GGT	0	5.3	34.3	0	0	3.4
CGT	0	5.3	34.3	0	0	3.4
AGT	0	3.9	34.3	0	0	3.4
TCT	0	4.9	34.3	0	0	3.4
GCT	0	6.9	34.3	0	0	3.4
CCT	0	5.05	34.3	0	0	3.4
TAT	0	6.25	34.3	0	0	3.4
GAT	0	4.45	34.3	0	0	3.4
CAT	0	7.7	34.3	0	0	3.4
TTG	0	4.75	34.3	0	0	3.4
GTG	0	6.65	34.3	0	0	3.4
CTG	0	6.9	34.3	0	0	3.4
TGG	0	3.05	34.3	0	0	3.4
GGG	0	5.85	34.3	0	0	3.4
CGG	0	3.85	34.3	0	0	3.4
TCG	0	7.05	34.3	0	0	3.4
GCG	0	5.9	34.3	0	0	3.4
TAG	0	5	34.3	0	0	3.4
GAG	0	6	34.3	0	0	3.4
TTC	0	4.05	34.3	0	0	3.4
GTC	0	5.5	34.3	0	0	3.4
TGC	0	6.75	34.3	0	0	3.4
GGC	0	9.1	34.3	0	0	3.4
TCC	0	5	34.3	0	0	3.4
TAC	0	5.05	34.3	0	0	3.4
TTA	0	4.65	34.3	0	0	3.4
TGA	0	7.7	34.3	0	0	3.4

## Sheet: S5 Table
S5 Table. Structural parameters for SET3.
Nucleotides	Tilt angle (degrees)	Roll angle (degrees)	Twist angle (degrees)	Shift displacement (angstroms)	Slide displacement (angstroms)	Rise displacement (angstroms)
AAA	0	0.1	34.3	0	0	3.4
AAC	0	1.6	34.3	0	0	3.4
AAG	0	4.2	34.3	0	0	3.4
AAT	0	0	34.3	0	0	3.4
ACA	0	5.8	34.3	0	0	3.4
ACC	0	5.2	34.3	0	0	3.4
ACG	0	5.2	34.3	0	0	3.4
ACT	0	2	34.3	0	0	3.4
AGA	0	6.5	34.3	0	0	3.4
AGC	0	6.3	34.3	0	0	3.4
AGG	0	4.7	34.3	0	0	3.4
ATA	0	9.7	34.3	0	0	3.4
ATC	0	3.6	34.3	0	0	3.4
ATG	0	8.7	34.3	0	0	3.4
CAA	0	6.2	34.3	0	0	3.4
CAC	0	6.8	34.3	0	0	3.4
CAG	0	9.6	34.3	0	0	3.4
CCA	0	0.7	34.3	0	0	3.4
CCC	0	5.7	34.3	0	0	3.4
CCG	0	3	34.3	0	0	3.4
CGA	0	5.8	34.3	0	0	3.4
CGC	0	4.3	34.3	0	0	3.4
CTA	0	7.8	34.3	0	0	3.4
CTC	0	6.6	34.3	0	0	3.4
GAA	0	5.1	34.3	0	0	3.4
GAC	0	5.6	34.3	0	0	3.4
GCA	0	7.5	34.3	0	0	3.4
GCC	0	8.2	34.3	0	0	3.4
GGA	0	6.2	34.3	0	0	3.4
GTA	0	6.4	34.3	0	0	3.4
TAA	0	7.3	34.3	0	0	3.4
TCA	0	10	34.3	0	0	3.4
TTT	0	0.1	34.3	0	0	3.4
GTT	0	1.6	34.3	0	0	3.4
CTT	0	4.2	34.3	0	0	3.4
ATT	0	0	34.3	0	0	3.4
TGT	0	5.8	34.3	0	0	3.4
GGT	0	5.2	34.3	0	0	3.4
CGT	0	5.2	34.3	0	0	3.4
AGT	0	2	34.3	0	0	3.4
TCT	0	6.5	34.3	0	0	3.4
GCT	0	6.3	34.3	0	0	3.4
CCT	0	4.7	34.3	0	0	3.4
TAT	0	9.7	34.3	0	0	3.4
GAT	0	3.6	34.3	0	0	3.4
CAT	0	8.7	34.3	0	0	3.4
TTG	0	6.2	34.3	0	0	3.4
GTG	0	6.8	34.3	0	0	3.4
CTG	0	9.6	34.3	0	0	3.4
TGG	0	0.7	34.3	0	0	3.4
GGG	0	5.7	34.3	0	0	3.4
CGG	0	3	34.3	0	0	3.4
TCG	0	5.8	34.3	0	0	3.4
GCG	0	4.3	34.3	0	0	3.4
TAG	0	7.8	34.3	0	0	3.4
GAG	0	6.6	34.3	0	0	3.4
TTC	0	5.1	34.3	0	0	3.4
GTC	0	5.6	34.3	0	0	3.4
TGC	0	7.5	34.3	0	0	3.4
GGC	0	8.2	34.3	0	0	3.4
TCC	0	6.2	34.3	0	0	3.4
TAC	0	6.4	34.3	0	0	3.4
TTA	0	7.3	34.3	0	0	3.4
TGA	0	10	34.3	0	0	3.4

## Sheet: S6 Table
S6 Table. Structural parameters for SET4.
Nucleotides	Tilt angle (degrees)	Roll angle (degrees)	Twist angle (degrees)	Shift displacement (angstroms)	Slide displacement (angstroms)	Rise displacement (angstroms)
AAA	0	0	34.3	0	0	3.4
AAC	0	3.7	34.3	0	0	3.4
AAG	0	5.2	34.3	0	0	3.4
AAT	0	0.7	34.3	0	0	3.4
ACA	0	5.2	34.3	0	0	3.4
ACC	0	5.4	34.3	0	0	3.4
ACG	0	5.4	34.3	0	0	3.4
ACT	0	5.8	34.3	0	0	3.4
AGA	0	3.3	34.3	0	0	3.4
AGC	0	7.5	34.3	0	0	3.4
AGG	0	5.4	34.3	0	0	3.4
ATA	0	2.8	34.3	0	0	3.4
ATC	0	5.3	34.3	0	0	3.4
ATG	0	6.7	34.3	0	0	3.4
CAA	0	3.3	34.3	0	0	3.4
CAC	0	6.5	34.3	0	0	3.4
CAG	0	4.2	34.3	0	0	3.4
CCA	0	5.4	34.3	0	0	3.4
CCC	0	6	34.3	0	0	3.4
CCG	0	4.7	34.3	0	0	3.4
CGA	0	8.3	34.3	0	0	3.4
CGC	0	7.5	34.3	0	0	3.4
CTA	0	2.2	34.3	0	0	3.4
CTC	0	5.4	34.3	0	0	3.4
GAA	0	3	34.3	0	0	3.4
GAC	0	5.4	34.3	0	0	3.4
GCA	0	6	34.3	0	0	3.4
GCC	0	10	34.3	0	0	3.4
GGA	0	3.8	34.3	0	0	3.4
GTA	0	3.7	34.3	0	0	3.4
TAA	0	2	34.3	0	0	3.4
TCA	0	5.4	34.3	0	0	3.4
TTT	0	0	34.3	0	0	3.4
GTT	0	3.7	34.3	0	0	3.4
CTT	0	5.2	34.3	0	0	3.4
ATT	0	0.7	34.3	0	0	3.4
TGT	0	5.2	34.3	0	0	3.4
GGT	0	5.4	34.3	0	0	3.4
CGT	0	5.4	34.3	0	0	3.4
AGT	0	5.8	34.3	0	0	3.4
TCT	0	3.3	34.3	0	0	3.4
GCT	0	7.5	34.3	0	0	3.4
CCT	0	5.4	34.3	0	0	3.4
TAT	0	2.8	34.3	0	0	3.4
GAT	0	5.3	34.3	0	0	3.4
CAT	0	6.7	34.3	0	0	3.4
TTG	0	3.3	34.3	0	0	3.4
GTG	0	6.5	34.3	0	0	3.4
CTG	0	4.2	34.3	0	0	3.4
TGG	0	5.4	34.3	0	0	3.4
GGG	0	6	34.3	0	0	3.4
CGG	0	4.7	34.3	0	0	3.4
TCG	0	8.3	34.3	0	0	3.4
GCG	0	7.5	34.3	0	0	3.4
TAG	0	2.2	34.3	0	0	3.4
GAG	0	5.4	34.3	0	0	3.4
TTC	0	3	34.3	0	0	3.4
GTC	0	5.4	34.3	0	0	3.4
TGC	0	6	34.3	0	0	3.4
GGC	0	10	34.3	0	0	3.4
TCC	0	3.8	34.3	0	0	3.4
TAC	0	3.7	34.3	0	0	3.4
TTA	0	2	34.3	0	0	3.4
TGA	0	5.4	34.3	0	0	3.4

## Sheet: S7 Table
S7 Table. Structural parameters for SET5.
Nucleotides	Tilt angle (degrees)	Roll angle (degrees)	Twist angle (degrees)	Shift displacement (angstroms)	Slide displacement (angstroms)	Rise displacement (angstroms)
AA	-1.6	1.4	35.3	-0.13	-0.24	3.01
AC	-0.1	0.9	37.9	-0.17	-0.12	3.13
AG	-2.8	3.1	34.6	-0.29	-0.18	3.28
AT	0.1	-2.1	34.6	0.1	-0.33	3.16
CA	1	12.1	31.6	-0.07	-0.26	3.15
CC	-2.8	6.3	33.8	-0.41	-0.5	3.13
CG	0.1	11.1	36.5	0.03	-0.59	3.18
CT	-2.8	3.1	34.6	-0.29	-0.18	3.28
GA	-3.9	3.4	35.5	-0.15	-0.74	3.21
GC	-0.7	5.7	38.7	-0.05	-0.6	3.34
GG	-2.8	6.3	33.8	-0.41	-0.5	3.13
GT	-0.1	0.9	37.9	-0.17	-0.12	3.13
TA	-0.3	4	37.3	-0.09	0.13	2.91
TC	-3.9	3.4	35.5	-0.15	-0.74	3.21
TG	1	12.1	31.6	-0.07	-0.26	3.15
TT	-1.6	1.4	35.3	-0.13	-0.24	3.01

## Sheet: S8 Table
S8 Table. Structural parameters for SET6.
Nucleotides	Tilt angle (degrees)	Roll angle (degrees)	Twist angle (degrees)	Shift displacement (angstroms)	Slide displacement (angstroms)	Rise displacement (angstroms)
AA	-1	2.75	36	0.05	0.1	3.27
AC	0.5	1.19	32.9	-0.2	0.07	3.2
AG	-2.5	7.16	30.6	0.17	0.37	3.16
AT	0	2.64	32	0.1	-0.1	3.36
CA	-0.4	0.98	36.6	0	1.23	3.23
CG	-0.2	8.15	31.2	0.09	0.77	3.13
GA	-1.4	2.32	38.3	0	0.15	3.39
GC	0.31	-5.1	38	-0.1	0.46	3.55
GG	-2.4	4.32	33.1	-0.3	0.52	3.14
TA	0.4	0.61	39.1	0	0.73	3.22
TT	-1	2.75	36	0.05	0.1	3.27
GT	0.5	1.19	32.9	-0.2	0.07	3.2
CT	-2.5	7.16	30.6	0.17	0.37	3.16
TG	-0.4	0.98	36.6	0	1.23	3.23
TC	-1.4	2.32	38.3	0	0.15	3.39
CC	-2.4	4.32	33.1	-0.3	0.52	3.14

## Sheet: S9 Table
S9 Table. Structural parameters for SET7.
Nucleotides	Tilt angle (degrees)	Roll angle (degrees)	Twist angle (degrees)	Shift displacement (angstroms)	Slide displacement (angstroms)	Rise displacement (angstroms)
AA	-0.8	0.1	35.5	0	-0.14	3.28
AG	-2.4	3.6	30.6	0.27	0.25	3.24
GA	-1.1	0.5	39.6	0.02	-0.06	3.39
GG	-2	5.2	35.3	-0.17	0.64	3.41
AC	-1.3	-0.3	33.1	-0.3	-0.2	3.28
AT	0	-0.9	31.6	0	-0.49	3.34
GC	0	-6	38.4	0	0.38	3.54
CA	0.2	1.7	37.7	-0.01	1.47	3.26
CG	0	6.2	31.3	0	0.82	3.23
TA	0	-0.1	43.2	0	0.87	3.43
TT	-0.8	0.1	35.5	0	-0.14	3.28
CT	-2.4	3.6	30.6	0.27	0.25	3.24
TC	-1.1	0.5	39.6	0.02	-0.06	3.39
CC	-2	5.2	35.3	-0.17	0.64	3.41
GT	-1.3	-0.3	33.1	-0.3	-0.2	3.28
TG	0.2	1.7	37.7	-0.01	1.47	3.26

## Sheet: S10 Table
S10 Table. Sequences with experimentally measured and computational calculated J factors.
ID	Sequence Name	Sequence Length	Computationally calculated J factor*							Experimentally measured J factor	Reference for experimental measurements	Nucleotide Sequence
			SET1	SET2	SET3	SET4	SET5	SET6	SET7
1	CA_325bp	325	1.04e-07	5.78e-08	8.63e-08	5.31e-08	1.22e-06	4.37e-08	1.28e-07	4.6e-08	(Cloutier and Widom, 2005)	AATTTTTTTGATTCGGTAATCTCCGAACAGAAGGAAGAACGAAGGAAGGAGCACAGACTTAGATTGGTATATATACCATATGTAGTGTTGAAGAAACATGAAATTGCCCAGTATTCTTAACCCAACTGCACAGAACAAAAACCTGCAGGAAACGAAGATAAATCATGTCGAAAGCTACATATAAGGAACGTGCTGCTACTCATCCTAGTCCTGTTGCTGCCAAGCTATTTAATATCATGCACGAAAAGCAAACAAACTTGTGTGCTTCATTGGATGTTCGTACCACCAAGGAATTACTGGAGTTAGTTGAAGCATTAGGTCCCAA
2	CA_322bp	322	7.73e-08	1.2e-07	1.53e-07	1.19e-07	4.63e-08	1.74e-07	1.03e-07	4.46e-08	(Cloutier and Widom, 2005)	GGCCGCTCTAGAACTAGTGGATCCCCCGGGCTGCAGGAATTCGATATCAAGCTTATCGATACCGTCGACCTCGAGGGGGGGCCCGGTACCCAGCTTTTGTTCCCTTTAGTGAGGGTTAATTCCGAGCTTGGCGTAATCATGGTCATAGCTGTTTCCTGTGTGAAATTGTTATCCGCTCACAATTCCACACAACATAGGAGCCGGAAGCATAAAGTGTAAAGCCTGGGGTGCCTAATGAGTGAGGTAACTCACATTAATTGCGTTGCGCTCACTGCCCGCTTTCCAGTCGGGAAACCTGTCGTGCCAGCTGCATTAATGAATC
3	CA_94bp	94	3.14e-12	3.31e-12	9.57e-13	3.18e-11	1.48e-13	3.64e-11	2.17e-12	6.4e-11	(Cloutier and Widom, 2005)	GGCCGTCCCAGCAAGCTCCAGGTGCGCCCAAACGGCTGCAGACGCCCTGCACGGCAGCCCAAGCGCACCCAGAGCCCCCTCTCCGGAATTCACC
4	E13_116bp	116	3.92e-11	1.23e-11	1.36e-11	3.61e-11	1.26e-12	1.56e-11	2.98e-13	1.74e-10	(Cloutier and Widom, 2005)	GGCCGGCGGAGGCTGCTGCGTTCGGTAAGGTGCGATGGCCTCATCAAGGCGCCATATAAGATCACTCGTAGTGAAAACCTACCCTTCATTTAATGTTGATCGCCAGCCGACGACGC
5	E13_105bp	105	1.01e-11	5.47e-12	2.52e-12	2.01e-11	2.26e-12	2.11e-12	3.04e-13	1.42e-10	(Cloutier and Widom, 2005)	GGCCGGGCTGCTGCGTTCGGTAAGGTGCGATGGCCTCATCAAGGCGCCATATAAGATCACTCGTAGTGAAAACCTACCCTTCATTTAATGTTGATCGCCAGCCGC
6	E13_102bp	102	7.13e-13	1.77e-12	2.96e-12	1.16e-11	6.12e-11	3.08e-12	6e-12	1.23e-11	(Cloutier and Widom, 2005)	GGCCGGCTGCTGCGTTCGGTAAGGTGCGATGGCCTCATCAAGGCGCCATATAAGATCACTCGTAGTGAAAACCTACCCTTCATTTAATGTTGATCGCCAGCC
7	E13_99bp	99	6.14e-14	2.63e-14	1e-15	5.26e-14	1.19e-11	2.63e-14	6.31e-13	1.73e-11	(Cloutier and Widom, 2005)	GGCCGCGGCCGCTGCGTTCGGTAAGGTGCGATGGCCTCATCAAGGCGCCATATAAGATCACTCGTAGTGAAAACCTACCCTTCATTTAATGTTGATCGC
8	E13_95bp	95	1.71e-12	9.12e-13	2.72e-13	3.76e-12	4.52e-13	3.04e-13	1.74e-14	4.4e-11	(Cloutier and Widom, 2005)	GGCCGCGCTGCGTTCGGTAAGGTGCGATGGCCTCATCAAGGCGCCATATAAGATCACTCGTAGTGAAAACCTACCCTTCATTTAATGTTGATCGC
9	E13_94bp	94	1.14e-12	9.12e-13	4.2e-13	2.96e-12	3.74e-12	6.16e-13	1.13e-13	5.14e-11	(Cloutier and Widom, 2005)	GGCCGTGCGTTCGGTAAGGTGCGATGGCCTCATCAAGGCGCCATATAAGATCACTCGTAGTGAAAACCTACCCTTCATTTAATGTTGATCGCCC
10	E8_116bp	116	3.28e-11	8.28e-11	4.07e-11	2.59e-10	2.22e-11	1.21e-11	8.41e-13	1.62e-10	(Cloutier and Widom, 2005)	GGCCGGCGGAGGCTGCTGCGTAGAACTACTTTTATTTATCGCCTCCACGGTGCTGATCCCCTGTGCTGTTGGCCGTGTTATCTCGAGTTAGTACGACGTCCGCCAGCCGACGACGC
11	E8_105bp	105	4.67e-12	5.71e-11	1.6e-11	2.55e-10	1.13e-12	3.31e-12	2.71e-13	1.3e-10	(Cloutier and Widom, 2005)	GGCCGTGCTGCGTAGAACTACTTTTATTTATCGCCTCCACGGTGCTGATCCCCTGTGCTGTTGGCCGTGTTATCTCGAGTTAGTACGACGTCCGCCAGCCGACGC
12	E8_104bp	104	3.88e-12	4.56e-11	2.01e-11	1.48e-10	4.96e-12	5.24e-12	7.54e-13	1.25e-10	(Cloutier and Widom, 2005)	GGCCGGCTGCGTAGAACTACTTTTATTTATCGCCTCCACGGTGCTGATCCCCTGTGCTGTTGGCCGTGTTATCTCGAGTTAGTACGACGTCCGCCAGCCGACGC
13	E8_100bp	100	8.77e-15	3.91e-13	6.31e-13	2.19e-13	5.2e-11	3.51e-14	2.35e-12	6.79e-12	(Cloutier and Widom, 2005)	GGCCGGAGGCTGCTGCGTAGAACTACTTTTATTTATCGCCTCCACGGTGCTGATCCCCTGTGCTGTTGGCCGTGTTATCTCGAGTTAGTACGACGTCCGC
14	E8_98bp	98	9.65e-14	1.58e-13	1.74e-14	2e-12	1.37e-11	8.77e-15	9.57e-14	7.43e-12	(Cloutier and Widom, 2005)	GGCCGAGGCTGCTGCGTAGAACTACTTTTATTTATCGCCTCCACGGTGCTGATCCCCTGTGCTGTTGGCCGTGTTATCTCGAGTTAGTACGACGTCCC
15	E8_96bp	96	6.16e-13	1.25e-12	2.94e-13	1.22e-11	2e-13	2.74e-13	1e-15	1.3e-11	(Cloutier and Widom, 2005)	GGCCGAGGCTGCTGCGTAGAACTACTTTTATTTATCGCCTCCACGGTGCTGATCCCCTGTGCTGTTGGCCGTGTTATCTCGAGTTAGTACGACGTC
16	E8_95bp	95	7.13e-13	2.45e-12	5.44e-13	2.03e-11	3.04e-13	6.84e-13	1.04e-13	2.43e-11	(Cloutier and Widom, 2005)	GGCCGGGCTGCTGCGTAGAACTACTTTTATTTATCGCCTCCACGGTGCTGATCCCCTGTGCTGTTGGCCGTGTTATCTCGAGTTAGTACGACGTC
17	E8_94bp	94	5.89e-13	8.78e-12	3.39e-12	2.42e-11	1.39e-12	6.61e-13	6.96e-14	6.81e-11	(Cloutier and Widom, 2005)	GGCCGTGCGTAGAACTACTTTTATTTATCGCCTCCACGGTGCTGATCCCCTGTGCTGTTGGCCGTGTTATCTCGAGTTAGTACGACGTCCGCCC
18	E8_92bp	92	3.51e-14	1.54e-12	1.3e-12	2.28e-12	1.57e-12	3.29e-13	4.52e-13	1.31e-11	(Cloutier and Widom, 2005)	GGCCGCTGCTGCGTAGAACTACTTTTATTTATCGCCTCCACGGTGCTGATCCCCTGTGCTGTTGGCCGTGTTATCTCGAGTTAGTACGACGC
19	E8_89bp	89	1e-15	8.77e-15	8.7e-15	8.77e-15	5.87e-13	1e-15	2.61e-14	2.31e-12	(Cloutier and Widom, 2005)	GGCCGGCTGCGTAGAACTACTTTTATTTATCGCCTCCACGGTGCTGATCCCCTGTGCTGTTGGCCGTGTTATCTCGAGTTAGTACGACC
20	E6_116bp	116	2.59e-11	5.14e-11	3.53e-11	7.8e-11	1.48e-12	7.87e-12	2.32e-13	1.87e-10	(Cloutier and Widom, 2005)	GGCCGGCGGAGGCTGCTGCGCACGAAATGCTATGCCGAAGATTGGATGGACATGCTTATAAAAGGAATCCCCAGAGGTAATCCTTGATCTGATGATGATCCGCCAGCCGACGACGC
21	E6_105bp	105	3.19e-12	1.11e-11	7.83e-12	2.06e-11	7.48e-12	2.74e-12	6.09e-14	1.6e-10	(Cloutier and Widom, 2005)	GGCCGGCTGCTGCGCACGAAATGCTATGCCGAAGATTGGATGGACATGCTTATAAAAGGAATCCCCAGAGGTAATCCTTGATCTGATGATGATCCGCCAGCCGAC
22	E6_99bp	99	2.63e-14	1e-15	8.7e-15	3.51e-14	5.22e-12	4.39e-14	3.31e-12	1.03e-10	(Cloutier and Widom, 2005)	GGCCGGCTGCGCACGAAATGCTATGCCGAAGATTGGATGGACATGCTTATAAAAGGAATCCCCAGAGGTAATCCTTGATCTGATGATGATCCGCCAGCC
23	E6_96bp	96	4.75e-13	4.56e-13	3.77e-13	1.06e-12	9.57e-14	1.75e-14	1.74e-14	2.51e-11	(Cloutier and Widom, 2005)	GGCCGCTGCGCACGAAATGCTATGCCGAAGATTGGATGGACATGCTTATAAAAGGAATCCCCAGAGGTAATCCTTGATCTGATGATGATCCGCCAC
24	E6_95bp	95	9.12e-13	1.29e-12	1.61e-12	2.17e-12	5.22e-13	3.85e-13	8.7e-15	1.3e-11	(Cloutier and Widom, 2005)	GGCCGTGCGCACGAAATGCTATGCCGAAGATTGGATGGACATGCTTATAAAAGGAATCCCCAGAGGTAATCCTTGATCTGATGATGATCCGCCAC
25	E6_94bp	94	4.56e-13	2.22e-12	2.17e-12	4.1e-12	3.65e-12	7.13e-13	3.48e-14	9.02e-11	(Cloutier and Widom, 2005)	GGCCGTGCGCACGAAATGCTATGCCGAAGATTGGATGGACATGCTTATAAAAGGAATCCCCAGAGGTAATCCTTGATCTGATGATGATCCGCCC
26	E6_93bp	93	2.96e-13	1.77e-12	1.3e-12	2.05e-12	8.35e-12	7.41e-13	2.09e-13	5.29e-11	(Cloutier and Widom, 2005)	GGCCGGCGCACGAAATGCTATGCCGAAGATTGGATGGACATGCTTATAAAAGGAATCCCCAGAGGTAATCCTTGATCTGATGATGATCCGCCC
27	5S_105bp	105	1.54e-11	6.16e-12	3.39e-12	1.04e-11	2.42e-13	2.85e-12	6.09e-14	5.43e-10	(Cloutier and Widom, 2005)	GGCCGGTCATAACATCCCTGACCCTTTAAATAGCTTAACTTTCATCAAGCAAGAGCCTACGACCATACCATGCTGAATATACCGGTTCTCGTCCGATCACCGAAC
28	5S_99bp	99	3.51e-14	2.63e-14	1e-15	8.77e-14	3.48e-12	1.75e-14	1.61e-12	5.5e-11	(Cloutier and Widom, 2005)	GGCCGTAACATCCCTGACCCTTTAAATAGCTTAACTTTCATCAAGCAAGAGCCTACGACCATACCATGCTGAATATACCGGTTCTCGTCCGATCACCGC
29	5S_97bp	97	8.27e-13	3.51e-14	1.83e-13	6.14e-14	3.11e-13	1.75e-14	8.7e-14	2.79e-10	(Cloutier and Widom, 2005)	GGCCGATAACATCCCTGACCCTTTAAATAGCTTAACTTTCATCAAGCAAGAGCCTACGACCATACCATGCTGAATATACCGGTTCTCGTCCGATCAC
30	5S_95bp	95	3.76e-12	3.42e-13	1.13e-12	5.93e-13	1.3e-13	2.09e-13	8.7e-15	4.58e-10	(Cloutier and Widom, 2005)	GGCCGAACATCCCTGACCCTTTAAATAGCTTAACTTTCATCAAGCAAGAGCCTACGACCATACCATGCTGAATATACCGGTTCTCGTCCGATCAC
31	5S_94bp	94	3.42e-12	9.12e-13	6.09e-13	2.22e-12	6.09e-13	4.42e-13	1.04e-13	5.03e-10	(Cloutier and Widom, 2005)	GGCCGACATCCCTGACCCTTTAAATAGCTTAACTTTCATCAAGCAAGAGCCTACGACCATACCATGCTGAATATACCGGTTCTCGTCCGATCAC
32	5S_93bp	93	1.43e-12	9.12e-13	4.2e-13	2.96e-12	4.26e-12	4.02e-13	2.61e-13	2.77e-10	(Cloutier and Widom, 2005)	GGCCGCATCCCTGACCCTTTAAATAGCTTAACTTTCATCAAGCAAGAGCCTACGACCATACCATGCTGAATATACCGGTTCTCGTCCGATCAC
33	5S_90bp	90	1e-15	1.23e-13	1e-15	6.84e-13	2.7e-12	1.9e-14	5.44e-13	9.16e-12	(Cloutier and Widom, 2005)	GGCCGTCCCTGACCCTTTAAATAGCTTAACTTTCATCAAGCAAGAGCCTACGACCATACCATGCTGAATATACCGGTTCTCGTCCGATCC
34	TA_105bp	105	3.06e-11	5.47e-12	4.06e-11	3.84e-10	1.91e-11	3.97e-11	3.23e-13	1.67e-09	(Cloutier and Widom, 2005)	GGCCGTTAATTGGTCGTAGCAAGCTCTAGCACCGCTTAAACGCACGTACGCGCTGTCTACCGCGTTTTAACCGCCAATAGGATTACTTACTAGTCTCTAGGCACC
35	TA_104bp	104	2e-11	9.24e-12	4.19e-11	1.38e-09	3.93e-11	4.71e-11	1.35e-12	6.14e-10	(Cloutier and Widom, 2005)	GGCCGTTAATTGGTCGTAGCAAGCTCTAGCACCGCTTAAACGCACGTACGCGCTGTCTACCGCGTTTTAACCGCCAATAGGATTACTTACTAGTCTCTAGGCAC
36	TA_101bp	101	1.67e-13	3.08e-12	3.83e-12	8.77e-10	5.64e-09	1.85e-12	2e-12	1.45e-10	(Cloutier and Widom, 2005)	GGCCGTAATTGGTCGTAGCAAGCTCTAGCACCGCTTAAACGCACGTACGCGCTGTCTACCGCGTTTTAACCGCCAATAGGATTACTTACTAGTCTCTAGGC
37	TA_100bp	100	1.75e-14	4.94e-13	5.22e-13	1.94e-10	7.83e-09	3.57e-13	1.48e-12	4.86e-11	(Cloutier and Widom, 2005)	GGCCGTAATTGGTCGTAGCAAGCTCTAGCACCGCTTAAACGCACGTACGCGCTGTCTACCGCGTTTTAACCGCCAATAGGATTACTTACTAGTCTCTAGC
38	TA_98bp	98	1.58e-13	8.77e-15	1.74e-14	1.1e-12	4.29e-09	2e-13	1.13e-13	6.63e-11	(Cloutier and Widom, 2005)	GGCCGTAATTGGTCGTAGCAAGCTCTAGCACCGCTTAAACGCACGTACGCGCTGTCTACCGCGTTTTAACCGCCAATAGGATTACTTACTAGTCTCTC
39	TA_96bp	96	3.19e-12	1.75e-13	2.87e-12	2.11e-12	4.38e-11	2.53e-12	2.61e-14	3.6e-10	(Cloutier and Widom, 2005)	GGCCGAATTGGTCGTAGCAAGCTCTAGCACCGCTTAAACGCACGTACGCGCTGTCTACCGCGTTTTAACCGCCAATAGGATTACTTACTAGTCTCC
40	TA_95bp	95	3.19e-12	2.74e-13	4.18e-12	1.27e-11	2.26e-12	3.96e-12	6.96e-14	6.89e-10	(Cloutier and Widom, 2005)	GGCCGATTGGTCGTAGCAAGCTCTAGCACCGCTTAAACGCACGTACGCGCTGTCTACCGCGTTTTAACCGCCAATAGGATTACTTACTAGTCTCC
41	TA_94bp	94	5.82e-12	1.22e-12	3.57e-12	2.76e-10	7.13e-12	2.6e-12	7.83e-14	1.06e-09	(Cloutier and Widom, 2005)	GGCCGGGTCGTAGCAAGCTCTAGCACCGCTTAAACGCACGTACGCGCTGTCTACCGCGTTTTAACCGCCAATAGGATTACTTACTAGTCTCTAC
42	TA_93bp	93	1.43e-12	4.56e-13	4.96e-12	5.01e-11	6.09e-12	2.41e-12	2.8e-13	4.7e-10	(Cloutier and Widom, 2005)	GGCCGTTGGTCGTAGCAAGCTCTAGCACCGCTTAAACGCACGTACGCGCTGTCTACCGCGTTTTAACCGCCAATAGGATTACTTACTAGTCTC
43	TA_92bp	92	4.75e-13	5.13e-13	3.48e-12	4.31e-11	4.13e-11	7.42e-13	3.62e-13	7.94e-11	(Cloutier and Widom, 2005)	GGCCGTTGGTCGTAGCAAGCTCTAGCACCGCTTAAACGCACGTACGCGCTGTCTACCGCGTTTTAACCGCCAATAGGATTACTTACTAGTCC
44	TA_90bp	90	8.77e-15	4.39e-14	6.96e-14	4.79e-12	1.24e-10	1e-15	8.7e-14	2.82e-11	(Cloutier and Widom, 2005)	GGCCGTGGTCGTAGCAAGCTCTAGCACCGCTTAAACGCACGTACGCGCTGTCTACCGCGTTTTAACCGCCAATAGGATTACTTACTAGTC
45	TA_89bp	89	8.77e-15	1e-15	8.7e-15	5.13e-13	9.23e-11	1e-15	6.96e-14	2.2e-11	(Cloutier and Widom, 2005)	GGCCGGGTCGTAGCAAGCTCTAGCACCGCTTAAACGCACGTACGCGCTGTCTACCGCGTTTTAACCGCCAATAGGATTACTTACTAGTC
46	S67BP	57	1e-15	1e-15	1e-15	1e-15	1e-15	1e-15	1e-15	3.54e-10	(Vafabakhsh and Ha, 2012)	CGATCATGGAGTTATATCTGAGGGAAACTGGACTGATAGGAGTGGAGGTGGCAAAGT
47	S69BP	59	1e-15	1e-15	1e-15	1e-15	1e-15	1e-15	1e-15	3.39e-10	(Vafabakhsh and Ha, 2012)	CGATCATGGAGTTATATCTGAGGGAAACTGGGTACTGATAGGAGTGGAGGTGGCAAAGT
48	S71BP	61	1e-15	1e-15	1e-15	1e-15	1e-15	1e-15	1e-15	9.08e-11	(Vafabakhsh and Ha, 2012)	CGATCATGGAGTTATATCTGAGGGAAGATTAACTGACTGATAGGAGTGGAGGTGGCAAAGT
49	S73BP	63	1e-15	1e-15	1e-15	1e-15	1e-15	1e-15	1e-15	6.94e-10	(Vafabakhsh and Ha, 2012)	CGATCATGGAGTTATATCTGAGGGAAGATTAACTGGTACTGATAGGAGTGGAGGTGGCAAAGT
50	S74BP	64	1e-15	1e-15	1e-15	1e-15	1e-15	1e-15	1e-15	9.08e-11	(Vafabakhsh and Ha, 2012)	CGATCATGGAGTTATATCTGAGGGAAATTCAACTGGGTACTGATAGGAGTGGAGGTGGCAAAGT
51	S76BP	66	1e-15	1e-15	1e-15	1e-15	1e-15	1e-15	1e-15	2.86e-11	(Vafabakhsh and Ha, 2012)	CGATCATGGAGTTATATCTGAGGGAAGATTCAACTGGAGTACTGATAGGAGTGGAGGTGGCAAAGT
52	S93BP	83	1.49e-13	2.28e-13	6.57e-14	3.42e-13	2.09e-13	4.94e-13	2.72e-13	2.3e-10	(Vafabakhsh and Ha, 2012)	CGATCATGGAGTTATATCTGAGGGAATTATGAAGAGGATACTGAAGATTAACTGGGTACTGATAGGAGTGGAGGTGGCAAAGT
53	S94BP	84	1.75e-13	3.17e-13	1.97e-13	3.91e-13	1.48e-13	7.61e-14	2.61e-14	1.8e-10	(Vafabakhsh and Ha, 2012)	CGATCATGGAGTTATATCTGAGGGAAATTATGAAGAGGATACTGAAGATTAACTGGGTACTGATAGGAGTGGAGGTGGCAAAGT
54	S97BP	87	1.58e-13	5.26e-14	3.29e-14	2.63e-14	1e-15	1e-15	4.06e-13	2.54e-10	(Vafabakhsh and Ha, 2012)	CGATCATGGAGTTATATCTGAGGGATACAATTATGAAGAGGATACTGAAGATTAACTGGGTACTGATAGGAGTGGAGGTGGCAAAGT
55	S99BP	89	1e-15	1e-15	4.93e-14	1e-15	3.04e-13	5.15e-13	1.45e-11	6.9e-10	(Vafabakhsh and Ha, 2012)	CGATCATGGAGTTATATCTGAGGGATCTACAATTATGAAGAGGATACTGAAGATTAACTGGGTACTGATAGGAGTGGAGGTGGCAAAGT
56	S101BP	91	1.75e-14	1.58e-13	3.94e-13	1.32e-13	3.83e-12	7.17e-12	3.65e-11	7.7e-10	(Vafabakhsh and Ha, 2012)	CGATCATGGAGTTATATCTGAGGGACATCTACAATTATGAAGAGGATACTGAAGATTAACTGGGTACTGATAGGAGTGGAGGTGGCAAAGT
57	S103BP	93	4.75e-13	7.7e-13	7.39e-13	8.55e-13	3.91e-12	1.47e-11	9.13e-12	3.75e-10	(Vafabakhsh and Ha, 2012)	CGATCATGGAGTTATATCTGAGGGATGCATCTACAATTATGAAGAGGATACTGAAGATTAACTGGGTACTGATAGGAGTGGAGGTGGCAAAGT
58	S105BP	95	7.7e-13	1.6e-12	1.64e-12	1.54e-12	1.91e-13	7.42e-13	4.35e-14	2.2e-10	(Vafabakhsh and Ha, 2012)	CGATCATGGAGTTATATCTGAGGGACTTGCATCTACAATTATGAAGAGGATACTGAAGATTAACTGGGTACTGATAGGAGTGGAGGTGGCAAAGT
59	S106BP	96	7.7e-13	9.5e-13	8.21e-13	9.12e-13	1.74e-14	3.8e-14	1.04e-13	2e-10	(Vafabakhsh and Ha, 2012)	CGATCATGGAGTTATATCTGAGGGATCTTGCATCTACAATTATGAAGAGGATACTGAAGATTAACTGGGTACTGATAGGAGTGGAGGTGGCAAAGT
60	S201BP	191	5.48e-09	4.66e-10	3.85e-10	9.54e-10	1.58e-08	4.45e-09	1.58e-07	1e-08	(Vafabakhsh and Ha, 2012)	CGATCATGGAGTTATATCTGAGGGATAGTCATGCTTCGACCCGATATGGCAAGAATAACAGGAATTATGGTGGCTGCTCAACATGCGGGAGAGTAGGCTTCTGCTGTGCATGGACCCTTTTCTTGCATCTACAATTATGAAGAGGATACTGAAGATTAACTGGGTACTGATAGGAGTGGAGGTGGCAAAGT
61	TA_63bp	63	1e-15	1e-15	1e-15	5.26e-14	2.61e-13	1e-15	1e-15	1.16e-08	(Vafabakhsh and Ha, 2012)	AGCTCTAGCACCGCTTAAACGCACGTACGCGCTGTCTACCGCGTTTTAACCGCCAATAGGATT
62	E817_63bp	63	1e-15	1e-15	1e-15	4.39e-14	1e-15	1e-15	1e-15	9.07e-10	(Vafabakhsh and Ha, 2012)	TTTTATTTATCGCCTCCACGGTGCTTTTTTTTTTTTTTTTTGGCCGTGTTATCTCGAGTTAGT
63	E838_63bp	63	1e-15	1e-15	1e-15	1e-15	1e-15	1e-15	1e-15	1.91e-10	(Vafabakhsh and Ha, 2012)	TTTTATTTATCGTTTTTTTTTTTTTTTTTTTTTTTTTTTTTTTTTTTTTTATCTCGAGTTAGT
64	E8A10_63bp	63	1e-15	1e-15	1e-15	8.77e-15	1e-15	1e-15	1e-15	9.72e-10	(Vafabakhsh and Ha, 2012)	TTTTATTTATCGCCTCCACGGTGCTGTTTTTTTTTTCTGTTGGCCGTGTTATCTCGAGTTAGT
65	E8A26_63bp	63	1e-15	1e-15	1e-15	1e-15	8.7e-15	1e-15	1e-15	1.63e-10	(Vafabakhsh and Ha, 2012)	TTTTATTTATCGCCTCCTTTTTTTTTTTTTTTTTTTTTTTTTTCCGTGTTATCTCGAGTTAGT
66	ACAT_201bp	201	1.1e-08	5.38e-10	1.92e-09	3.35e-09	1.57e-08	1.29e-09	3e-09	9.6e-09	(Geggier and Vologodskii, 2010)	AGCTTACACATATATACACATACATATACACACACATATACTGCAGACATACACATATATACACATACATACACACATACATATATATACACACACATATACATACATATACATACATACATATATACACACATACATACACATATATATACACATACACATACATACACACATATACATATACATACACATATACACATA
67	ACCAGG_201bp	201	2.19e-08	1.34e-09	3.77e-09	1.78e-09	8.78e-10	1.93e-08	4.49e-09	8.9e-09	(Geggier and Vologodskii, 2010)	AGCTTACCAGGAGGACCACCAGGACCACCACCAGGAGGAGCTGCAGACCAGGACCACCAGGAGGACCAGGAGGAGGACCACCACCAGGACCACCAGGACCAGGAGGAGGACCACCAGGACCACCAGGAGGAGGACCACCAGGACCAGGAGGACCACCACCAGGAGGAGGACCACCAGGACCAGGAGGACCAGGACCACCAA
68	ACGAGC_199bp	199	3.37e-08	3.82e-09	9.03e-09	2.97e-09	5.09e-08	6.87e-08	3.36e-09	2.6e-09	(Geggier and Vologodskii, 2010)	AGCTTAGCACGACGAGCAGCACGAGCAGCAGCACGACGCTGCAGAGCAGCACGACGACGAGCACGAGCAGCACGACGAGCACGAGCAGCAGCACGAGCACGACGAGCAGCACGACGAGCAGCACGACGAGCACGACGACGAGCAGCAGCACGAGCAGCACGAGCACGACGACGAGCACGAGCAGCACGAGCAGCACGAA
69	AGC_199bp	199	9.42e-09	2.02e-09	8.95e-10	4.29e-09	1.36e-08	1.59e-09	1.67e-09	7.4e-09	(Geggier and Vologodskii, 2010)	AGCTTAGCAGCAGCAGCAGCTAGCAGCAGCAGCCTGCAGAGCAGCAGCAGCAGCTAGCAGCAGCAGCAGCAAGCAGCAGCAGCAGCGAGCAGCAGCAGCAGCTAGCAGCAGCAGCAGCAAGCAGCAGCAGCAGCGAGCAGCAGCAGCAGCTAGCAGCAGCAGCAGCAAGCAGCAGCAGCAGCGAGCAGCAGCAGCAGCA
70	CAA_200bp	200	1.49e-09	5.01e-09	4.16e-09	6.28e-09	3.16e-09	6.64e-10	3.34e-09	3.4e-09	(Geggier and Vologodskii, 2010)	AGCTTACAACAACAACAACCTGCAGAACCAACAACAAGCACAACAACAACAACAACAAGAACAACAACAACAACAACCAACAACAACAACAACAACCAACAACAACAAGCAACAACAACAACAACAACCAACAACAACAACCAACAACAACAACCAACAACAACAACAGCAACAACAACAACAACAAGAACAACAAGAAA
71	CAACTT_198bp	198	7.26e-09	9.38e-09	1.09e-08	8.63e-09	2.23e-09	1.51e-09	4.99e-10	2.6e-09	(Geggier and Vologodskii, 2010)	AGCTTCAACTTCTTCAACAACAACTTCTTCTTCAACTCTGCAGCAACTTCTTCAACAACTTCAACTTCTTCAACAACAACTTCTTCTTCAACAACTTCAACAACTTCTTCAACTTCAACAACTTCTTCAACTTCAACTTCTTCAACAACAACTTCTTCAACTTCTTCAACAACTTCAACTTCAACAACTTCTTCAACA
72	AGAT_200bp	200	2.43e-09	2.65e-09	5.29e-10	9.89e-09	3.47e-08	6.97e-10	1.43e-08	8.5e-09	(Geggier and Vologodskii, 2010)	AGCTTAGAGATATATAGAGATAGATATAGAGAGAGATATCTGCAGAGATAGAGATATATAGAGATAGATAGAGAGATAGATATATATAGAGAGAGATATAGATAGATATAGATAGATAGATATATAGAGAGATAGATAGAGATATATATAGAGATAGAGATAGATAGAGAGATATAGATATAGATAGAGATATAGAGATA
73	CAGT_200bp	200	8.35e-09	1.62e-09	7.94e-10	3.07e-09	1.17e-09	2.4e-09	1.27e-09	2.64e-09	(Geggier and Vologodskii, 2010)	AGCTTCAGTCAGTCAGTCTGACAGTCAGTCAGTCAGTCAGTCAGTCTGCAGCAGTCAGTCAGTCAGTCAGTCAGTCAGTCTGACAGTCAGTCAGTCAGTCAGTCAGTCAGTCAGTCTGACAGTCAGTCAGTCAGTCAGTCAGTCAGTCAGTCAGTCTGACAGTCAGTCAGTCAGTCAGTCTGACAGTCAGTCAGTCAGTA
74	LPL1_200bp	200	6.09e-09	3.15e-09	1.4e-09	6.02e-09	2.68e-08	1.27e-08	4.38e-09	4.6e-09	(Geggier and Vologodskii, 2010)	AGCTTTAGTAGCCTAGTAGCCTAGAGTCTCCGCTGCCATTGCCCTACCTGCAGTAGTAGCCTAGTAGCCTAGTAGCCTAGTAGCCTAGTAGCCTAGTAGCCTAGTAGCCTAGTAGCCTAGTAGCCTAGTAGCCTAGTAGCCTAGTAGCCTAGTAGCCTAGTAGCCTAGTAGCCTAGTAGCCTAGTAGCCTAGTAGACTAA
75	CATCTA_200bp	200	8.48e-09	2.71e-09	1.16e-09	4.97e-09	2.49e-09	6.88e-10	1.21e-08	4.57e-09	(Geggier and Vologodskii, 2010)	AGCTTCATCTACTACATCATCATCTACTACATCTACATCCTGCAGCATCATCTACTACATCTACTACTACATCATCATCTACATCTACTACATCATCTACTACATCATCTACTACATCATCTACATCTACATCTACTACATCATCTACTACATCATCATCTACTACATCTACTACATCTACATCATCTACTACATCATCA
76	HPL1_198bp	198	1.62e-08	8.57e-09	8.39e-09	9.65e-09	1.51e-09	2.2e-09	8.73e-10	5.4e-09	(Geggier and Vologodskii, 2010)	AGCTTCGATTGCGCATTCGATTGGAGTCTCCGCTGCCATTGCATTCTGCAGCGATTCGGCATTCGATTCGCGCATTCGATTCGCATTCGATTCGGCATTCGATTCGGCATTCGATTCGCATTCGATTCATTCATTCGATTCGGCATTCGATTCGGCATTCGATTGCGATTGCATTCGGCATTCGATTCGGCGATTCAA
77	HPL2_198bp	198	1.46e-08	1.28e-08	1.82e-08	9.37e-09	7.53e-09	1.23e-08	9.18e-09	1.4e-09	(Geggier and Vologodskii, 2010)	AGCTTACGACGAACGACGACGAACGACGAACGAACGACGAACGCTGCAGACGACGAACGACGAACGACGACGAACGAACGACGACGAACGACGAACGACGACGAACGACGACGAACGACGAGACGAACGAACGACGACGAACGACGAACGACGACGAACGACGAACGACGAACGACGACGAACGAACGACGAACGACA
78	LPL2_201bp	201	9.68e-09	4.7e-10	7.28e-10	9.23e-10	3.05e-09	9.41e-10	7.48e-09	1.05e-09	(Geggier and Vologodskii, 2010)	AGCTTGCATAGGCATTAGCCATGCATAGGCATATGGCATTAGGCACTGCAGGGCCATAGGCATGCATAGGCATAGGCCATGGCATAGGCATTAGGCATGCATAGGCATAGGCATGGCATAGGCATTAGGCATGCATAGGCATAGGCATGGCATAGGCATTAGGCATGCATAGGCATGGCATAGGCCATGGCATAGGCATTA
79	R6-1_126bp	126	1.28e-10	4.57e-11	5.74e-11	5.01e-11	3.35e-11	3.98e-11	8.81e-13	6.95e-09	(Rosanio et al., 2015)	AGCTTCAGCGATGAGATGAGGCTTTCACCCCAGTCTGAAGACAAACGATGCTATATGGCGATAATACCAATAGGAGCTGTCAGTCGCGAAGACTCCATGGTACTCATCCCTATCTGGTGGGAAACA
80	R6-2_126bp	126	1.12e-10	1.1e-09	3.87e-10	5.41e-09	5.02e-11	1.21e-10	6.9e-12	1.32e-08	(Rosanio et al., 2015)	AGCTTCAGCGATGAGATGAGCCCACCAGACCCTCCCACAGCACACAGACGCGTGTCGCGAAGGTCAAAAAAGACTCAATATATGCAATTACGAGGGGTCTTGTGTACCGTTATCTGGTGGGAAACA
81	R6-3_126bp	126	3.86e-10	7.3e-09	7.85e-10	5.68e-08	7.83e-09	2.89e-11	2.13e-12	1.21e-08	(Rosanio et al., 2015)	AGCTTCAGCGATGAGATGAGGGCCTAAATTCTGGCAACTCCACACGCATTTACCCCCTTAACACTCTAGACCTTCAGAATTATAGGCCGCAGGATACAAATAAGGAGCAATATCTGGTGGGAAACA
82	R6-4_126bp	126	2.94e-10	7.57e-09	1.53e-09	3.81e-08	7.87e-10	1.12e-10	4.99e-12	1.82e-08	(Rosanio et al., 2015)	AGCTTCAGCGATGAGATGAGCCCAAAAACGCCCTATAAAGTAGCATGTTATCGAACTGGGATCTAGGGAATTGCCTAAATATTCACATAGCAATAGGGGAATGGCTGTTTTATCTGGTGGGAAACA
83	R6-5_126bp	126	1.68e-10	1.54e-09	8.88e-10	3.07e-09	5.97e-11	5.05e-11	7.34e-13	9.75e-09	(Rosanio et al., 2015)	AGCTTCAGCGATGAGATGAGTGTCATTTAGAAGGTGCCGAATTCACGTTTCTTTAGCCGAAGGGGCAAAAACGCTCCTATAGACAGTCTCAAATTATAAAATATGTTAATTATCTGGTGGGAAACA
84	R6-6_126bp	126	3.74e-10	1.42e-08	1.15e-09	1.38e-07	1.48e-10	1.63e-10	2.35e-12	1.8e-08	(Rosanio et al., 2015)	AGCTTCAGCGATGAGATGAGGGTCAGGTTTTTGGGCTTCTCGTCGCCTCCACGGCGCCTCTATTGATAGAAAGACCCGGTGCCCGGCCATTTTAGGGCCCAAAATACCTTTATCTGGTGGGAAACA
85	9M_126bp	126	7.35e-09	3.14e-08	7.16e-09	8.92e-07	4.21e-08	6.02e-10	1.13e-10	3.7e-08	(Rosanio et al., 2015)	AGCTTCAGCGATGAGATGAGCGCCCAAATACGCCCAAATACGCCCAAATACGCCCAAATACGCCCAAATACGCCCAAATACGCCCAAATACGCCCAAATACGCCCAAATATATCTGGTGGGAAACA
86	12M_126bp	126	9.89e-10	5.74e-08	1.21e-08	3.58e-07	3.78e-08	3.36e-10	2.86e-10	3.71e-08	(Rosanio et al., 2015)	AGCTTCGCCCAAATACGCCCAAATACGCCCAAATACGCCCAAATACGCCCAAATACGCCCAAATACGCCCAAATACGCCCAAATACGCCCAAATACGCCCAAATACGCCCAAATACGCCCAAATAA
* J-factors calculated as less than 1.00E-15 are reported as 1.00E-15.
